# Supplementary material for: Cloning and functional analysis of the BrCUC2 gene in Brassica rapa L
Source: Front Plant Sci. 2023 Oct 30;14:1274567. doi: 10.3389/fpls.2023.1274567 (PMC10642757; doi:10.3389/fpls.2023.1274567)
Supplement: Supplementary Table 1 — Motif prediction of BrCUC2 protein by MEME server. [file Table_2.xlsx]

## Sheet: Sheet1
Table S1 Motif prediction of BrCUC2 protein by MEME server
TRAINING SET
********************************************************************************
PRIMARY SEQUENCES= .\gene_protein
CONTROL SEQUENCES= --none--
ALPHABET= ACDEFGHIKLMNPQRSTVWY
Sequence name Weight Length Sequence name Weight Length
------------- ------ ------ ------------- ------ ------
Bra001705.1 1.0000 299 Bra015750.1 1.0000 335
Bra021592.1 1.0000 303 Bra007855.1 1.0000 317
Bra003023.1 1.0000 357 Bra008259.1 1.0000 320
Bra001586.1 1.0000 309 Bra024194.1 1.0000 351
Bra032095.1 1.0000 317 Bra022685.1 1.0000 367
********************************************************************************
********************************************************************************
COMMAND LINE SUMMARY
********************************************************************************
This information can also be useful in the event you wish to report a
problem with the MEME software.
command: meme .\gene_protein -evt 10.0 -nmotifs 20 -minw 6 -maxw 50 -mod zoops
model: mod= zoops nmotifs= 20 evt= 10
objective function: em= E-value of product of p-values
starts= E-value of product of p-values
width: minw= 6 maxw= 50
nsites: minsites= 2 maxsites= 10 wnsites= 0.8
theta: spmap= pam spfuzz= 120
em: prior= megap b= 16375 maxiter= 50
distance= 1e-05
trim: wg= 11 ws= 1 endgaps= yes
data: n= 3275 N= 10
sample: seed= 0 hsfrac= 0
searchsize= 3275 norand= no csites= 1000
Dirichlet mixture priors file: prior30.plib
Letter frequencies in dataset:
A 0.0537 C 0.015 D 0.051 E 0.0614 F 0.0427 G 0.0693 H 0.0336 I 0.0284 K 0.0623
L 0.0855 M 0.025 N 0.0553 P 0.0598 Q 0.0281 R 0.0458 S 0.0989 T 0.069 V 0.0507
W 0.0198 Y 0.0446
Background letter frequencies (from file dataset with add-one prior applied):
A 0.0537 C 0.0152 D 0.051 E 0.0613 F 0.0428 G 0.0692 H 0.0337 I 0.0285 K 0.0622
L 0.0853 M 0.0252 N 0.0552 P 0.0598 Q 0.0282 R 0.0458 S 0.0986 T 0.0689 V 0.0507
W 0.02 Y 0.0446
Background model order: 0
********************************************************************************
********************************************************************************
MOTIF EPWELPEKAKMGEKEWYFFSLRDRKYPTGLRTNRATEAGYWKATGKDKEI MEME-1	width = 50 sites = 10 llr = 1343 E-value = 3.3e-355
********************************************************************************
--------------------------------------------------------------------------------
	Motif EPWELPEKAKMGEKEWYFFSLRDRKYPTGLRTNRATEAGYWKATGKDKEI MEME-1 Description
--------------------------------------------------------------------------------
Simplified A ::::::1:a:::1:::::::::::::1:::::::a::7::::7:::::::
pos.-specific C ::::::::::::::::::::::::::::::::::::::::::::::::::
probability D :::1::1:::::::::::::::a:::::::::::::::::::::::a:::
matrix E a::6::6:::::7:a:::::::::::::::::::::5:::::::::::9:
F :::::::::::::::::a8:1:::::::::::::::::::::::::::::
G ::::::2::::92:::::::::::::::a:::::::::a:::::a:::::
H ::::::::::::::::::::::::::::::::::::::::::::::::::
I :::::::::::::::::::::::::::::::::::::::::::::::::8
K :::::::7:9:::8::::::::::a::::::::::::::::a:::a:5::
L ::::a:::::2:::::::::9::::::::7::::::::::::::::::::
M :::::::2::8:::::::::::::::::::::::::::::::::::::::
N :::::::::::1:::::::1::::::::::::a:::2:::::::::::::
P :a:::a::::::::::::::::::::9:::::::::::::::::::::::
Q :::3::::::::::::::::::::::::::::::::::::::::::::::
R :::::::::::::2:::::::a:a::::::a::a:::::::::::::5::
S :::::::::1:::::::::7:::::::::::::::::1::::::::::::
T :::::::::::::::::::2:::::::a:::a:::a22::::3a::::1:
V :::::::1:::::::::::::::::::::2::::::1::::::::::::2
W ::a::::::::::::a::::::::::::::::::::::::a:::::::::
Y ::::::::::::::::a:2::::::a:::1:::::::::a::::::::::
bits 6.0
5.4 * * *
4.8 * * * *
4.2 *** * * * **** ***** * *** *** ** *
Relative 3.6 *** ** **** ****** ******** ****** **** **** **
Entropy 3.0 ****** ************ ********* ****** *************
(193.8 bits) 2.4 **************************************************
1.8 **************************************************
1.2 **************************************************
0.6 **************************************************
0.0 --------------------------------------------------
Multilevel EPWELPEKAKMGEKEWYFFSLRDRKYPTGLRTNRATEAGYWKATGKDKEI
consensus Q GM L GR YT V NT T R V
sequence T
--------------------------------------------------------------------------------
--------------------------------------------------------------------------------
	Motif EPWELPEKAKMGEKEWYFFSLRDRKYPTGLRTNRATEAGYWKATGKDKEI MEME-1 sites sorted by position p-value
--------------------------------------------------------------------------------
Sequence name Start P-value Site
------------- ----- --------- --------------------------------------------------
Bra001586.1 61 3.41e-63 AISQVDLNKS EPWELPEKAKMGEKEWYFFTLRDRKYPTGLRTNRATEAGYWKATGKDREI KSSKTNSLLG
Bra022685.1 58 7.64e-63 AIAEVDLNKS EPWQLPGKAKMGEKEWYFFSLRDRKYPTGLRTNRATEAGYWKATGKDREI YSSKTCALVG
Bra003023.1 58 7.64e-63 AIADVDLNKC EPWQLPGKAKMGEKEWYFFSLRDRKYPTGLRTNRATEAGYWKATGKDREI YSSKTCALVG
Bra021592.1 62 6.82e-61 AISQVDLNKS EPWELPEKAKLGEKEWYFFTLRDRKYPTGLRTNRATEAGYWKATGKDREI KSSKTKSLLG
Bra008259.1 61 7.58e-60 HIAEVDLNRC EPWELPEMAKMGEREWYFYSLRDRKYPTGLRTNRATTAGYWKATGKDKEI FSGGGGGALV
Bra032095.1 57 1.63e-59 AIADVDLNKS EPWELPEKAKMGGKEWYFFSLRDRKYPTGVRTNRATNTGYWKTTGKDKEI FNSTTSELVG
Bra007855.1 57 1.63e-59 AIADVDLNKS EPWELPEKAKMGGKEWYFFSLRDRKYPTGVRTNRATNTGYWKTTGKDKEI LNSTTSELVG
Bra015750.1 63 1.01e-58 HIAEVDLNRC EPWELPEMAKMGEREWYFYSLRDRKYPTGLRTNRATTAGYWKATGKDKEV FAGGGGGGGA
Bra001705.1 46 4.27e-57 AVVDVDFNKC EPWDLPAKASMGEKEWYFFNLRDRKYPTGLRTNRATEAGYWKTTGKDKEI YQSGVLVGMK
Bra024194.1 65 3.30e-49 DLVEIDLHIC EPWQLPDVAKLNAKEWYFFSFRDRKYATGYRTNRATVSGYWKATGKDRTV MDPRTSQLVG
--------------------------------------------------------------------------------
--------------------------------------------------------------------------------
	Motif EPWELPEKAKMGEKEWYFFSLRDRKYPTGLRTNRATEAGYWKATGKDKEI MEME-1 block diagrams
--------------------------------------------------------------------------------
SEQUENCE NAME POSITION P-VALUE MOTIF DIAGRAM
------------- ---------------- -------------
Bra001586.1 3.4e-63 60_[1]_199
Bra022685.1 7.6e-63 57_[1]_260
Bra003023.1 7.6e-63 57_[1]_250
Bra021592.1 6.8e-61 61_[1]_192
Bra008259.1 7.6e-60 60_[1]_210
Bra032095.1 1.6e-59 56_[1]_211
Bra007855.1 1.6e-59 56_[1]_211
Bra015750.1 1e-58 62_[1]_223
Bra001705.1 4.3e-57 45_[1]_204
Bra024194.1 3.3e-49 64_[1]_237
--------------------------------------------------------------------------------
--------------------------------------------------------------------------------
	Motif EPWELPEKAKMGEKEWYFFSLRDRKYPTGLRTNRATEAGYWKATGKDKEI MEME-1 in BLOCKS format
--------------------------------------------------------------------------------
BL MOTIF EPWELPEKAKMGEKEWYFFSLRDRKYPTGLRTNRATEAGYWKATGKDKEI width=50 seqs=10
Bra001586.1 ( 61) EPWELPEKAKMGEKEWYFFTLRDRKYPTGLRTNRATEAGYWKATGKDREI 1
Bra022685.1 ( 58) EPWQLPGKAKMGEKEWYFFSLRDRKYPTGLRTNRATEAGYWKATGKDREI 1
Bra003023.1 ( 58) EPWQLPGKAKMGEKEWYFFSLRDRKYPTGLRTNRATEAGYWKATGKDREI 1
Bra021592.1 ( 62) EPWELPEKAKLGEKEWYFFTLRDRKYPTGLRTNRATEAGYWKATGKDREI 1
Bra008259.1 ( 61) EPWELPEMAKMGEREWYFYSLRDRKYPTGLRTNRATTAGYWKATGKDKEI 1
Bra032095.1 ( 57) EPWELPEKAKMGGKEWYFFSLRDRKYPTGVRTNRATNTGYWKTTGKDKEI 1
Bra007855.1 ( 57) EPWELPEKAKMGGKEWYFFSLRDRKYPTGVRTNRATNTGYWKTTGKDKEI 1
Bra015750.1 ( 63) EPWELPEMAKMGEREWYFYSLRDRKYPTGLRTNRATTAGYWKATGKDKEV 1
Bra001705.1 ( 46) EPWDLPAKASMGEKEWYFFNLRDRKYPTGLRTNRATEAGYWKTTGKDKEI 1
Bra024194.1 ( 65) EPWQLPDVAKLNAKEWYFFSFRDRKYATGYRTNRATVSGYWKATGKDRTV 1
//
--------------------------------------------------------------------------------
--------------------------------------------------------------------------------
	Motif EPWELPEKAKMGEKEWYFFSLRDRKYPTGLRTNRATEAGYWKATGKDKEI MEME-1 position-specific scoring matrix
--------------------------------------------------------------------------------
log-odds matrix: alength= 20 w= 50 n= 2785 bayes= 9.06225 E= 3.3e-355
-446 -524 -209 398 -605 -522 -501 -431 -558 -605 -553 -448 -652 -315 -531 -584 -556 -515 -621 -621
-255 -395 -420 -419 -489 -429 -447 -380 -409 -446 -453 -465 398 -326 -395 -396 -401 -402 -558 -548
-367 -312 -415 -428 -153 -429 -410 -313 -419 -264 -306 -422 -485 -317 -349 -470 -434 -335 551 -213
-181 -590 113 319 -582 -361 -342 -343 -197 -421 -363 -285 -359 307 -298 -338 -322 -328 -625 -512
-361 -335 -543 -496 -230 -522 -471 -71 -484 342 -99 -528 -495 -345 -412 -522 -420 -199 -421 -412
-255 -395 -420 -419 -489 -429 -447 -380 -409 -446 -453 -465 398 -326 -395 -396 -401 -402 -558 -548
69 -505 110 318 -543 111 -317 -338 -195 -417 -359 -234 -357 -53 -285 -310 -306 -328 -592 -481
-237 -294 -387 -285 -361 -392 -285 -123 344 -256 219 -305 -432 -125 -33 -363 -303 44 -415 -382
410 -189 -472 -464 -446 -283 -490 -318 -478 -421 -366 -457 -479 -386 -429 -251 -322 -244 -502 -516
-299 -327 -443 -403 -527 -448 -393 -295 385 -452 -382 -358 -465 -287 -25 -260 -391 -412 -459 -496
-394 -331 -549 -554 -288 -545 -521 -103 -520 6 508 -541 -547 -422 -516 -539 -452 -241 -379 -383
-161 -309 -255 -332 -452 366 -367 -348 -327 -480 -383 -62 -423 -307 -295 -297 -379 -362 -426 -442
73 -354 -82 340 -531 109 -348 -347 -233 -434 -374 -266 -375 -92 -310 -292 -302 -325 -581 -497
-302 -329 -453 -395 -527 -451 -379 -292 382 -443 -374 -358 -464 -260 54 -457 -387 -407 -455 -489
-446 -524 -209 398 -605 -522 -501 -431 -558 -605 -553 -448 -652 -315 -531 -584 -556 -515 -621 -621
-367 -312 -415 -428 -153 -429 -410 -313 -419 -264 -306 -422 -485 -317 -349 -470 -434 -335 551 -213
-528 -454 -581 -634 -181 -547 -363 -433 -602 -468 -486 -546 -591 -470 -520 -601 -588 -500 -306 443
-329 -245 -463 -471 439 -480 -433 -176 -485 -192 -242 -478 -460 -417 -459 -418 -460 -270 -267 -130
-343 -255 -472 -475 420 -491 -299 -187 -475 -205 -249 -440 -472 -372 -429 -423 -452 -277 -190 152
-119 -142 -294 -357 -336 -309 -339 -246 -285 -353 -272 -62 -336 -246 -252 283 114 -322 -401 -357
-302 -278 -507 -435 55 -504 -411 -2 -424 326 -26 -474 -448 -280 -353 -467 -358 -134 -353 -326
-324 -270 -447 -460 -483 -423 -266 -325 -160 -410 -396 -368 -406 -199 432 -433 -417 -450 -371 -465
-309 -363 414 -132 -447 -392 -334 -337 -418 -454 -413 -144 -501 -312 -388 -397 -423 -379 -471 -439
-324 -270 -447 -460 -483 -423 -266 -325 -160 -410 -396 -368 -406 -199 432 -433 -417 -450 -371 -465
-319 -339 -468 -431 -538 -466 -416 -307 388 -469 -398 -382 -477 -322 -38 -483 -411 -430 -469 -511
-528 -454 -581 -634 -181 -547 -363 -433 -602 -468 -486 -546 -591 -470 -520 -601 -588 -500 -306 443
35 -278 -298 -283 -373 -321 -329 -246 -274 -317 -317 -339 377 -193 -269 -256 -264 -264 -475 -446
-306 -327 -473 -527 -498 -457 -493 -318 -469 -495 -389 -379 -509 -378 -435 -250 377 -345 -537 -547
-216 -353 -315 -391 -497 375 -420 -402 -385 -524 -438 -316 -465 -362 -349 -354 -431 -415 -471 -491
-269 -252 -494 -424 -154 -478 -393 12 -411 304 -33 -451 -441 -275 -345 -438 -327 131 -341 32
-324 -270 -447 -460 -483 -423 -266 -325 -160 -410 -396 -368 -406 -199 432 -433 -417 -450 -371 -465
-306 -327 -473 -527 -498 -457 -493 -318 -469 -495 -389 -379 -509 -378 -435 -250 377 -345 -537 -547
-350 -322 -241 -428 -411 -376 -183 -265 -355 -438 -376 404 -440 -247 -356 -267 -318 -371 -415 -420
-324 -270 -447 -460 -483 -423 -266 -325 -160 -410 -396 -368 -406 -199 432 -433 -417 -450 -371 -465
410 -189 -472 -464 -446 -283 -490 -318 -478 -421 -366 -457 -479 -386 -429 -251 -322 -244 -502 -516
-306 -327 -473 -527 -498 -457 -493 -318 -469 -495 -389 -379 -509 -378 -435 -250 377 -345 -537 -547
-126 -317 -67 276 -365 -261 -218 -210 -126 -305 -247 150 -312 -36 -167 -216 117 63 -431 -341
366 -100 -401 -382 -374 -198 -423 -241 -397 -345 -280 -371 -407 -304 -353 -8 97 -158 -440 -452
-216 -353 -315 -391 -497 375 -420 -402 -385 -524 -438 -316 -465 -362 -349 -354 -431 -415 -471 -491
-528 -454 -581 -634 -181 -547 -363 -433 -602 -468 -486 -546 -591 -470 -520 -601 -588 -500 -306 443
-367 -312 -415 -428 -153 -429 -410 -313 -419 -264 -306 -422 -485 -317 -349 -470 -434 -335 551 -213
-319 -339 -468 -431 -538 -466 -416 -307 388 -469 -398 -382 -477 -322 -38 -483 -411 -430 -469 -511
361 -152 -460 -457 -448 -230 -479 -313 -477 -427 -362 -402 -402 -349 -415 -199 190 -240 -512 -517
-306 -327 -473 -527 -498 -457 -493 -318 -469 -495 -389 -379 -509 -378 -435 -250 377 -345 -537 -547
-216 -353 -315 -391 -497 375 -420 -402 -385 -524 -438 -316 -465 -362 -349 -354 -431 -415 -471 -491
-319 -339 -468 -431 -538 -466 -416 -307 388 -469 -398 -382 -477 -322 -38 -483 -411 -430 -469 -511
-309 -363 414 -132 -447 -392 -334 -337 -418 -454 -413 -144 -501 -312 -388 -397 -423 -379 -471 -439
-268 -370 -396 -253 -501 -383 -230 -291 289 -347 -299 -273 -433 -52 324 -353 -308 -328 -431 -397
-410 -520 -193 395 -601 -505 -485 -423 -495 -587 -534 -430 -613 -282 -502 -550 -293 -495 -619 -611
-258 -258 -425 -428 -275 -472 -481 461 -400 -67 -96 -414 -495 -352 -406 -424 -299 178 -442 -372
--------------------------------------------------------------------------------
--------------------------------------------------------------------------------
	Motif EPWELPEKAKMGEKEWYFFSLRDRKYPTGLRTNRATEAGYWKATGKDKEI MEME-1 position-specific probability matrix
--------------------------------------------------------------------------------
letter-probability matrix: alength= 20 w= 50 nsites= 10 E= 3.3e-355
0.000000 0.000000 0.000000 1.000000 0.000000 0.000000 0.000000 0.000000 0.000000 0.000000 0.000000 0.000000 0.000000 0.000000 0.000000 0.000000 0.000000 0.000000 0.000000 0.000000
0.000000 0.000000 0.000000 0.000000 0.000000 0.000000 0.000000 0.000000 0.000000 0.000000 0.000000 0.000000 1.000000 0.000000 0.000000 0.000000 0.000000 0.000000 0.000000 0.000000
0.000000 0.000000 0.000000 0.000000 0.000000 0.000000 0.000000 0.000000 0.000000 0.000000 0.000000 0.000000 0.000000 0.000000 0.000000 0.000000 0.000000 0.000000 1.000000 0.000000
0.000000 0.000000 0.100000 0.600000 0.000000 0.000000 0.000000 0.000000 0.000000 0.000000 0.000000 0.000000 0.000000 0.300000 0.000000 0.000000 0.000000 0.000000 0.000000 0.000000
0.000000 0.000000 0.000000 0.000000 0.000000 0.000000 0.000000 0.000000 0.000000 1.000000 0.000000 0.000000 0.000000 0.000000 0.000000 0.000000 0.000000 0.000000 0.000000 0.000000
0.000000 0.000000 0.000000 0.000000 0.000000 0.000000 0.000000 0.000000 0.000000 0.000000 0.000000 0.000000 1.000000 0.000000 0.000000 0.000000 0.000000 0.000000 0.000000 0.000000
0.100000 0.000000 0.100000 0.600000 0.000000 0.200000 0.000000 0.000000 0.000000 0.000000 0.000000 0.000000 0.000000 0.000000 0.000000 0.000000 0.000000 0.000000 0.000000 0.000000
0.000000 0.000000 0.000000 0.000000 0.000000 0.000000 0.000000 0.000000 0.700000 0.000000 0.200000 0.000000 0.000000 0.000000 0.000000 0.000000 0.000000 0.100000 0.000000 0.000000
1.000000 0.000000 0.000000 0.000000 0.000000 0.000000 0.000000 0.000000 0.000000 0.000000 0.000000 0.000000 0.000000 0.000000 0.000000 0.000000 0.000000 0.000000 0.000000 0.000000
0.000000 0.000000 0.000000 0.000000 0.000000 0.000000 0.000000 0.000000 0.900000 0.000000 0.000000 0.000000 0.000000 0.000000 0.000000 0.100000 0.000000 0.000000 0.000000 0.000000
0.000000 0.000000 0.000000 0.000000 0.000000 0.000000 0.000000 0.000000 0.000000 0.200000 0.800000 0.000000 0.000000 0.000000 0.000000 0.000000 0.000000 0.000000 0.000000 0.000000
0.000000 0.000000 0.000000 0.000000 0.000000 0.900000 0.000000 0.000000 0.000000 0.000000 0.000000 0.100000 0.000000 0.000000 0.000000 0.000000 0.000000 0.000000 0.000000 0.000000
0.100000 0.000000 0.000000 0.700000 0.000000 0.200000 0.000000 0.000000 0.000000 0.000000 0.000000 0.000000 0.000000 0.000000 0.000000 0.000000 0.000000 0.000000 0.000000 0.000000
0.000000 0.000000 0.000000 0.000000 0.000000 0.000000 0.000000 0.000000 0.800000 0.000000 0.000000 0.000000 0.000000 0.000000 0.200000 0.000000 0.000000 0.000000 0.000000 0.000000
0.000000 0.000000 0.000000 1.000000 0.000000 0.000000 0.000000 0.000000 0.000000 0.000000 0.000000 0.000000 0.000000 0.000000 0.000000 0.000000 0.000000 0.000000 0.000000 0.000000
0.000000 0.000000 0.000000 0.000000 0.000000 0.000000 0.000000 0.000000 0.000000 0.000000 0.000000 0.000000 0.000000 0.000000 0.000000 0.000000 0.000000 0.000000 1.000000 0.000000
0.000000 0.000000 0.000000 0.000000 0.000000 0.000000 0.000000 0.000000 0.000000 0.000000 0.000000 0.000000 0.000000 0.000000 0.000000 0.000000 0.000000 0.000000 0.000000 1.000000
0.000000 0.000000 0.000000 0.000000 1.000000 0.000000 0.000000 0.000000 0.000000 0.000000 0.000000 0.000000 0.000000 0.000000 0.000000 0.000000 0.000000 0.000000 0.000000 0.000000
0.000000 0.000000 0.000000 0.000000 0.800000 0.000000 0.000000 0.000000 0.000000 0.000000 0.000000 0.000000 0.000000 0.000000 0.000000 0.000000 0.000000 0.000000 0.000000 0.200000
0.000000 0.000000 0.000000 0.000000 0.000000 0.000000 0.000000 0.000000 0.000000 0.000000 0.000000 0.100000 0.000000 0.000000 0.000000 0.700000 0.200000 0.000000 0.000000 0.000000
0.000000 0.000000 0.000000 0.000000 0.100000 0.000000 0.000000 0.000000 0.000000 0.900000 0.000000 0.000000 0.000000 0.000000 0.000000 0.000000 0.000000 0.000000 0.000000 0.000000
0.000000 0.000000 0.000000 0.000000 0.000000 0.000000 0.000000 0.000000 0.000000 0.000000 0.000000 0.000000 0.000000 0.000000 1.000000 0.000000 0.000000 0.000000 0.000000 0.000000
0.000000 0.000000 1.000000 0.000000 0.000000 0.000000 0.000000 0.000000 0.000000 0.000000 0.000000 0.000000 0.000000 0.000000 0.000000 0.000000 0.000000 0.000000 0.000000 0.000000
0.000000 0.000000 0.000000 0.000000 0.000000 0.000000 0.000000 0.000000 0.000000 0.000000 0.000000 0.000000 0.000000 0.000000 1.000000 0.000000 0.000000 0.000000 0.000000 0.000000
0.000000 0.000000 0.000000 0.000000 0.000000 0.000000 0.000000 0.000000 1.000000 0.000000 0.000000 0.000000 0.000000 0.000000 0.000000 0.000000 0.000000 0.000000 0.000000 0.000000
0.000000 0.000000 0.000000 0.000000 0.000000 0.000000 0.000000 0.000000 0.000000 0.000000 0.000000 0.000000 0.000000 0.000000 0.000000 0.000000 0.000000 0.000000 0.000000 1.000000
0.100000 0.000000 0.000000 0.000000 0.000000 0.000000 0.000000 0.000000 0.000000 0.000000 0.000000 0.000000 0.900000 0.000000 0.000000 0.000000 0.000000 0.000000 0.000000 0.000000
0.000000 0.000000 0.000000 0.000000 0.000000 0.000000 0.000000 0.000000 0.000000 0.000000 0.000000 0.000000 0.000000 0.000000 0.000000 0.000000 1.000000 0.000000 0.000000 0.000000
0.000000 0.000000 0.000000 0.000000 0.000000 1.000000 0.000000 0.000000 0.000000 0.000000 0.000000 0.000000 0.000000 0.000000 0.000000 0.000000 0.000000 0.000000 0.000000 0.000000
0.000000 0.000000 0.000000 0.000000 0.000000 0.000000 0.000000 0.000000 0.000000 0.700000 0.000000 0.000000 0.000000 0.000000 0.000000 0.000000 0.000000 0.200000 0.000000 0.100000
0.000000 0.000000 0.000000 0.000000 0.000000 0.000000 0.000000 0.000000 0.000000 0.000000 0.000000 0.000000 0.000000 0.000000 1.000000 0.000000 0.000000 0.000000 0.000000 0.000000
0.000000 0.000000 0.000000 0.000000 0.000000 0.000000 0.000000 0.000000 0.000000 0.000000 0.000000 0.000000 0.000000 0.000000 0.000000 0.000000 1.000000 0.000000 0.000000 0.000000
0.000000 0.000000 0.000000 0.000000 0.000000 0.000000 0.000000 0.000000 0.000000 0.000000 0.000000 1.000000 0.000000 0.000000 0.000000 0.000000 0.000000 0.000000 0.000000 0.000000
0.000000 0.000000 0.000000 0.000000 0.000000 0.000000 0.000000 0.000000 0.000000 0.000000 0.000000 0.000000 0.000000 0.000000 1.000000 0.000000 0.000000 0.000000 0.000000 0.000000
1.000000 0.000000 0.000000 0.000000 0.000000 0.000000 0.000000 0.000000 0.000000 0.000000 0.000000 0.000000 0.000000 0.000000 0.000000 0.000000 0.000000 0.000000 0.000000 0.000000
0.000000 0.000000 0.000000 0.000000 0.000000 0.000000 0.000000 0.000000 0.000000 0.000000 0.000000 0.000000 0.000000 0.000000 0.000000 0.000000 1.000000 0.000000 0.000000 0.000000
0.000000 0.000000 0.000000 0.500000 0.000000 0.000000 0.000000 0.000000 0.000000 0.000000 0.000000 0.200000 0.000000 0.000000 0.000000 0.000000 0.200000 0.100000 0.000000 0.000000
0.700000 0.000000 0.000000 0.000000 0.000000 0.000000 0.000000 0.000000 0.000000 0.000000 0.000000 0.000000 0.000000 0.000000 0.000000 0.100000 0.200000 0.000000 0.000000 0.000000
0.000000 0.000000 0.000000 0.000000 0.000000 1.000000 0.000000 0.000000 0.000000 0.000000 0.000000 0.000000 0.000000 0.000000 0.000000 0.000000 0.000000 0.000000 0.000000 0.000000
0.000000 0.000000 0.000000 0.000000 0.000000 0.000000 0.000000 0.000000 0.000000 0.000000 0.000000 0.000000 0.000000 0.000000 0.000000 0.000000 0.000000 0.000000 0.000000 1.000000
0.000000 0.000000 0.000000 0.000000 0.000000 0.000000 0.000000 0.000000 0.000000 0.000000 0.000000 0.000000 0.000000 0.000000 0.000000 0.000000 0.000000 0.000000 1.000000 0.000000
0.000000 0.000000 0.000000 0.000000 0.000000 0.000000 0.000000 0.000000 1.000000 0.000000 0.000000 0.000000 0.000000 0.000000 0.000000 0.000000 0.000000 0.000000 0.000000 0.000000
0.700000 0.000000 0.000000 0.000000 0.000000 0.000000 0.000000 0.000000 0.000000 0.000000 0.000000 0.000000 0.000000 0.000000 0.000000 0.000000 0.300000 0.000000 0.000000 0.000000
0.000000 0.000000 0.000000 0.000000 0.000000 0.000000 0.000000 0.000000 0.000000 0.000000 0.000000 0.000000 0.000000 0.000000 0.000000 0.000000 1.000000 0.000000 0.000000 0.000000
0.000000 0.000000 0.000000 0.000000 0.000000 1.000000 0.000000 0.000000 0.000000 0.000000 0.000000 0.000000 0.000000 0.000000 0.000000 0.000000 0.000000 0.000000 0.000000 0.000000
0.000000 0.000000 0.000000 0.000000 0.000000 0.000000 0.000000 0.000000 1.000000 0.000000 0.000000 0.000000 0.000000 0.000000 0.000000 0.000000 0.000000 0.000000 0.000000 0.000000
0.000000 0.000000 1.000000 0.000000 0.000000 0.000000 0.000000 0.000000 0.000000 0.000000 0.000000 0.000000 0.000000 0.000000 0.000000 0.000000 0.000000 0.000000 0.000000 0.000000
0.000000 0.000000 0.000000 0.000000 0.000000 0.000000 0.000000 0.000000 0.500000 0.000000 0.000000 0.000000 0.000000 0.000000 0.500000 0.000000 0.000000 0.000000 0.000000 0.000000
0.000000 0.000000 0.000000 0.900000 0.000000 0.000000 0.000000 0.000000 0.000000 0.000000 0.000000 0.000000 0.000000 0.000000 0.000000 0.000000 0.100000 0.000000 0.000000 0.000000
0.000000 0.000000 0.000000 0.000000 0.000000 0.000000 0.000000 0.800000 0.000000 0.000000 0.000000 0.000000 0.000000 0.000000 0.000000 0.000000 0.000000 0.200000 0.000000 0.000000
--------------------------------------------------------------------------------
--------------------------------------------------------------------------------
	Motif EPWELPEKAKMGEKEWYFFSLRDRKYPTGLRTNRATEAGYWKATGKDKEI MEME-1 regular expression
--------------------------------------------------------------------------------
EPW[EQ]LP[EG][KM]AK[ML]G[EG][KR]EWYF[FY][ST]LRDRKYPTG[LV]RTNRAT[ENT][AT]GYWK[AT]TGKD[KR]E[IV]
--------------------------------------------------------------------------------
Time 0.61 secs.
********************************************************************************
********************************************************************************
MOTIF KTSALVGMKKTLVFYKGRAPKGEKSSWVMHEYRLEGKFSYR MEME-2	width = 41 sites = 10 llr = 1002 E-value = 5.0e-232
********************************************************************************
--------------------------------------------------------------------------------
	Motif KTSALVGMKKTLVFYKGRAPKGEKSSWVMHEYRLEGKFSYR MEME-2 Description
--------------------------------------------------------------------------------
Simplified A :::4::::::::::::::a::::::::::::::::::::::
pos.-specific C ::2::::::::::::::::::::::2:::::::::1:::::
probability D ::::::::::::::::::::::::::::::::::2:2::::
matrix E :::2::::::::::::::::::7:::::::a:::6::::::
F :::::::::::::a:::::::::::::::::1:::::4:1:
G 223:::a:::::::::9::::a:::::::::::::4:::::
H :::::::::::::::::::::::::::::a::::2::::23
I ::::::::::::::::::::::1::::1:::::::::::::
K 4:1:::::9a:::::7::::5::a:2::::::::::7:::1
L ::::a2:::::a::::::::::2::::::::::a:::2:::
M :::::::a::::::::::::::::::::a:::::::::1::
N ::1:::::::::::::1:::1::::2:::::::::::1:::
P :::::::::::::::::::a::::::::::::::::1:111
Q 1::1:::::::::::::::::::::::::::::::::1::1
R 1:::::::1::::::3:a::4:::::::::::a:::::::4
S :132::::::::::::::::::::53:::::::::2:28::
T 27::::::::a:::::::::::::51:::::::::3:::::
V :::1:8::::::a::::::::::::::9:::::::::::::
W ::::::::::::::::::::::::::a::::::::::::::
Y ::::::::::::::a::::::::::::::::9:::::::6:
bits 6.0
5.4 * * *
4.8 * * * **
4.2 * * *** *** * * *****
Relative 3.6 *********** **** * * ********
Entropy 3.0 ******************** ********* * *
(144.6 bits) 2.4 * ********************* *********** ***
1.8 *****************************************
1.2 *****************************************
0.6 *****************************************
0.0 -----------------------------------------
Multilevel KTGALVGMKKTLVFYKGRAPKGEKSSWVMHEYRLEGKFSYR
consensus GGSE L R R L TC DTDL HH
sequence T CS K HS S
N
--------------------------------------------------------------------------------
--------------------------------------------------------------------------------
	Motif KTSALVGMKKTLVFYKGRAPKGEKSSWVMHEYRLEGKFSYR MEME-2 sites sorted by position p-value
--------------------------------------------------------------------------------
Sequence name Start P-value Site
------------- ----- --------- -----------------------------------------
Bra003023.1 111 3.00e-51 TGKDREIYSS KTCALVGMKKTLVFYKGRAPKGEKTNWVMHEYRLEGKFSYH LISRSSKDEW
Bra022685.1 111 6.68e-51 TGKDREIYSS KTCALVGMKKTLVFYKGRAPKGEKSSWVMHEYRLEGKFSYH FISRSSKDEW
Bra001586.1 114 2.37e-46 TGKDREIKSS KTNSLLGMKKTLVFYKGRAPKGEKSCWVMHEYRLDGKFSYH YITSSAKDEW
Bra021592.1 115 9.78e-46 TGKDREIKSS KTKSLLGMKKTLVFYKGRAPKGEKSCWVMHEYRLDGKFSYQ YLTSSVKDEW
Bra032095.1 110 9.65e-45 TGKDKEIFNS TTSELVGMKKTLVFYRGRAPRGEKTSWVMHEYRLHSKSSYR TSKQDEWVVC
Bra007855.1 110 9.65e-45 TGKDKEILNS TTSELVGMKKTLVFYRGRAPRGEKTSWVMHEYRLHSKSSYR TSKQDEWVVC
Bra015750.1 119 8.22e-44 DKEVFAGGGG GGGALVGMKKTLVFYKGRAPRGLKTKWVMHEYRLETDLSHR HTCKEEWVIC
Bra008259.1 115 1.14e-43 GKDKEIFSGG GGGALVGMKKTLVFYKGRAPRGLKSKWVMHEYRLETDLSHR HTCKEEWVMC
Bra001705.1 97 1.29e-42 KTTGKDKEIY QSGVLVGMKKTLVFYKGRAPKGEKSNWVMHEYRLETKQPFK PAKEEWVVCR
Bra024194.1 118 1.14e-35 TGKDRTVMDP RTSQLVGMRKTLVFYRNRAPNGIKTTWIMHEFRLECPNMPP KEDWVLCRVF
--------------------------------------------------------------------------------
--------------------------------------------------------------------------------
	Motif KTSALVGMKKTLVFYKGRAPKGEKSSWVMHEYRLEGKFSYR MEME-2 block diagrams
--------------------------------------------------------------------------------
SEQUENCE NAME POSITION P-VALUE MOTIF DIAGRAM
------------- ---------------- -------------
Bra003023.1 3e-51 110_[2]_206
Bra022685.1 6.7e-51 110_[2]_216
Bra001586.1 2.4e-46 113_[2]_155
Bra021592.1 9.8e-46 114_[2]_148
Bra032095.1 9.6e-45 109_[2]_167
Bra007855.1 9.6e-45 109_[2]_167
Bra015750.1 8.2e-44 118_[2]_176
Bra008259.1 1.1e-43 114_[2]_165
Bra001705.1 1.3e-42 96_[2]_162
Bra024194.1 1.1e-35 117_[2]_193
--------------------------------------------------------------------------------
--------------------------------------------------------------------------------
	Motif KTSALVGMKKTLVFYKGRAPKGEKSSWVMHEYRLEGKFSYR MEME-2 in BLOCKS format
--------------------------------------------------------------------------------
BL MOTIF KTSALVGMKKTLVFYKGRAPKGEKSSWVMHEYRLEGKFSYR width=41 seqs=10
Bra003023.1 ( 111) KTCALVGMKKTLVFYKGRAPKGEKTNWVMHEYRLEGKFSYH 1
Bra022685.1 ( 111) KTCALVGMKKTLVFYKGRAPKGEKSSWVMHEYRLEGKFSYH 1
Bra001586.1 ( 114) KTNSLLGMKKTLVFYKGRAPKGEKSCWVMHEYRLDGKFSYH 1
Bra021592.1 ( 115) KTKSLLGMKKTLVFYKGRAPKGEKSCWVMHEYRLDGKFSYQ 1
Bra032095.1 ( 110) TTSELVGMKKTLVFYRGRAPRGEKTSWVMHEYRLHSKSSYR 1
Bra007855.1 ( 110) TTSELVGMKKTLVFYRGRAPRGEKTSWVMHEYRLHSKSSYR 1
Bra015750.1 ( 119) GGGALVGMKKTLVFYKGRAPRGLKTKWVMHEYRLETDLSHR 1
Bra008259.1 ( 115) GGGALVGMKKTLVFYKGRAPRGLKSKWVMHEYRLETDLSHR 1
Bra001705.1 ( 97) QSGVLVGMKKTLVFYKGRAPKGEKSNWVMHEYRLETKQPFK 1
Bra024194.1 ( 118) RTSQLVGMRKTLVFYRNRAPNGIKTTWIMHEFRLECPNMPP 1
//
--------------------------------------------------------------------------------
--------------------------------------------------------------------------------
	Motif KTSALVGMKKTLVFYKGRAPKGEKSSWVMHEYRLEGKFSYR MEME-2 position-specific scoring matrix
--------------------------------------------------------------------------------
log-odds matrix: alength= 20 w= 41 n= 2875 bayes= 9.10822 E= 5.0e-232
-171 -320 -237 -156 -395 111 -189 -235 249 -299 -242 -197 -350 175 136 -254 118 -263 -393 -333
-111 -180 -339 -394 -404 94 -385 -214 -351 -396 -270 -241 -393 -253 -326 12 326 -221 -459 -463
-143 331 -94 -169 -398 187 -212 -294 58 -379 -322 95 -343 -115 -202 136 -216 -306 -459 -358
277 -169 -121 132 -295 -211 -192 -158 -99 -247 -184 -165 -291 142 -124 50 -166 48 -359 -292
-361 -335 -543 -496 -230 -522 -471 -71 -484 342 -99 -528 -495 -345 -412 -522 -420 -199 -421 -412
-193 -219 -494 -468 -272 -501 -480 77 -478 97 -163 -497 -490 -401 -431 -482 -293 383 -482 -450
-216 -353 -315 -391 -497 375 -420 -402 -385 -524 -438 -316 -465 -362 -349 -354 -431 -415 -471 -491
-403 -333 -522 -539 -401 -523 -516 -168 -502 -210 521 -522 -536 -430 -515 -519 -460 -293 -383 -385
-305 -327 -459 -415 -529 -458 -400 -292 385 -454 -382 -367 -466 -301 6 -469 -396 -415 -457 -500
-319 -339 -468 -431 -538 -466 -416 -307 388 -469 -398 -382 -477 -322 -38 -483 -411 -430 -469 -511
-306 -327 -473 -527 -498 -457 -493 -318 -469 -495 -389 -379 -509 -378 -435 -250 377 -345 -537 -547
-361 -335 -543 -496 -230 -522 -471 -71 -484 342 -99 -528 -495 -345 -412 -522 -420 -199 -421 -412
-182 -235 -465 -454 -365 -465 -460 26 -468 -260 -268 -489 -469 -404 -411 -464 -300 414 -522 -500
-329 -245 -463 -471 439 -480 -433 -176 -485 -192 -242 -478 -460 -417 -459 -418 -460 -270 -267 -130
-528 -454 -581 -634 -181 -547 -363 -433 -602 -468 -486 -546 -591 -470 -520 -601 -588 -500 -306 443
-290 -342 -432 -332 -518 -425 -312 -292 365 -405 -345 -324 -453 -157 165 -415 -357 -376 -447 -452
-161 -309 -255 -332 -452 366 -367 -348 -327 -480 -383 -62 -423 -307 -295 -297 -379 -362 -426 -442
-324 -270 -447 -460 -483 -423 -266 -325 -160 -410 -396 -368 -406 -199 432 -433 -417 -450 -371 -465
410 -189 -472 -464 -446 -283 -490 -318 -478 -421 -366 -457 -479 -386 -429 -251 -322 -244 -502 -516
-255 -395 -420 -419 -489 -429 -447 -380 -409 -446 -453 -465 398 -326 -395 -396 -401 -402 -558 -548
-260 -364 -367 -245 -494 -373 -226 -286 292 -344 -295 57 -425 -51 290 -343 -301 -323 -428 -392
-216 -353 -315 -391 -497 375 -420 -402 -385 -524 -438 -316 -465 -362 -349 -354 -431 -415 -471 -491
-233 -312 -188 333 -258 -432 -397 170 -299 103 -149 -377 -445 -173 -341 -404 -328 -114 -440 -397
-319 -339 -468 -431 -538 -466 -416 -307 388 -469 -398 -382 -477 -322 -38 -483 -411 -430 -469 -511
-122 -167 -333 -385 -372 -314 -370 -222 -323 -377 -269 -217 -371 -253 -292 227 257 -252 -432 -411
-108 307 -114 -125 -330 -223 -186 -207 131 -296 -231 147 -302 -56 -126 147 57 -233 -390 -306
-367 -312 -415 -428 -153 -429 -410 -313 -419 -264 -306 -422 -485 -317 -349 -470 -434 -335 551 -213
-111 -167 -404 -383 -304 -437 -398 183 -400 -194 -199 -428 -412 -341 -345 -414 -227 395 -478 -462
-403 -333 -522 -539 -401 -523 -516 -168 -502 -210 521 -522 -536 -430 -515 -519 -460 -293 -383 -385
-476 -426 -443 -509 -418 -496 482 -493 -547 -502 -465 -340 -532 -227 -367 -500 -499 -514 -469 -311
-446 -524 -209 398 -605 -522 -501 -431 -558 -605 -553 -448 -652 -315 -531 -584 -556 -515 -621 -621
-371 -324 -480 -477 153 -497 -187 -269 -458 -313 -316 -407 -508 -329 -387 -449 -448 -337 -148 417
-324 -270 -447 -460 -483 -423 -266 -325 -160 -410 -396 -368 -406 -199 432 -433 -417 -450 -371 -465
-361 -335 -543 -496 -230 -522 -471 -71 -484 342 -99 -528 -495 -345 -412 -522 -420 -199 -421 -412
-187 -532 184 318 -556 -333 213 -348 -200 -426 -370 -227 -361 -55 -293 -315 -313 -337 -606 -488
-48 255 -417 -453 -463 236 -460 -335 -464 -452 -373 -352 -389 -332 -410 98 202 -272 -524 -520
-228 -352 137 -130 -468 -303 -261 -309 340 -401 -344 -167 4 -119 -81 -287 -292 -354 -468 -409
-92 -167 -183 -146 282 -257 -191 -26 -134 84 -105 48 -302 145 -145 55 -162 -79 -272 -153
-104 -147 -315 -362 -345 -295 -354 -248 -298 -355 50 -200 -67 -254 -266 287 43 -302 -413 -370
-145 -165 -278 -260 168 -330 166 -121 -269 -193 -169 -277 -36 -198 -227 -255 -272 -176 -112 358
-212 -338 -298 -197 -436 -341 275 -260 117 -320 -267 -230 34 173 295 -296 -264 -292 -406 -355
--------------------------------------------------------------------------------
--------------------------------------------------------------------------------
	Motif KTSALVGMKKTLVFYKGRAPKGEKSSWVMHEYRLEGKFSYR MEME-2 position-specific probability matrix
--------------------------------------------------------------------------------
letter-probability matrix: alength= 20 w= 41 nsites= 10 E= 5.0e-232
0.000000 0.000000 0.000000 0.000000 0.000000 0.200000 0.000000 0.000000 0.400000 0.000000 0.000000 0.000000 0.000000 0.100000 0.100000 0.000000 0.200000 0.000000 0.000000 0.000000
0.000000 0.000000 0.000000 0.000000 0.000000 0.200000 0.000000 0.000000 0.000000 0.000000 0.000000 0.000000 0.000000 0.000000 0.000000 0.100000 0.700000 0.000000 0.000000 0.000000
0.000000 0.200000 0.000000 0.000000 0.000000 0.300000 0.000000 0.000000 0.100000 0.000000 0.000000 0.100000 0.000000 0.000000 0.000000 0.300000 0.000000 0.000000 0.000000 0.000000
0.400000 0.000000 0.000000 0.200000 0.000000 0.000000 0.000000 0.000000 0.000000 0.000000 0.000000 0.000000 0.000000 0.100000 0.000000 0.200000 0.000000 0.100000 0.000000 0.000000
0.000000 0.000000 0.000000 0.000000 0.000000 0.000000 0.000000 0.000000 0.000000 1.000000 0.000000 0.000000 0.000000 0.000000 0.000000 0.000000 0.000000 0.000000 0.000000 0.000000
0.000000 0.000000 0.000000 0.000000 0.000000 0.000000 0.000000 0.000000 0.000000 0.200000 0.000000 0.000000 0.000000 0.000000 0.000000 0.000000 0.000000 0.800000 0.000000 0.000000
0.000000 0.000000 0.000000 0.000000 0.000000 1.000000 0.000000 0.000000 0.000000 0.000000 0.000000 0.000000 0.000000 0.000000 0.000000 0.000000 0.000000 0.000000 0.000000 0.000000
0.000000 0.000000 0.000000 0.000000 0.000000 0.000000 0.000000 0.000000 0.000000 0.000000 1.000000 0.000000 0.000000 0.000000 0.000000 0.000000 0.000000 0.000000 0.000000 0.000000
0.000000 0.000000 0.000000 0.000000 0.000000 0.000000 0.000000 0.000000 0.900000 0.000000 0.000000 0.000000 0.000000 0.000000 0.100000 0.000000 0.000000 0.000000 0.000000 0.000000
0.000000 0.000000 0.000000 0.000000 0.000000 0.000000 0.000000 0.000000 1.000000 0.000000 0.000000 0.000000 0.000000 0.000000 0.000000 0.000000 0.000000 0.000000 0.000000 0.000000
0.000000 0.000000 0.000000 0.000000 0.000000 0.000000 0.000000 0.000000 0.000000 0.000000 0.000000 0.000000 0.000000 0.000000 0.000000 0.000000 1.000000 0.000000 0.000000 0.000000
0.000000 0.000000 0.000000 0.000000 0.000000 0.000000 0.000000 0.000000 0.000000 1.000000 0.000000 0.000000 0.000000 0.000000 0.000000 0.000000 0.000000 0.000000 0.000000 0.000000
0.000000 0.000000 0.000000 0.000000 0.000000 0.000000 0.000000 0.000000 0.000000 0.000000 0.000000 0.000000 0.000000 0.000000 0.000000 0.000000 0.000000 1.000000 0.000000 0.000000
0.000000 0.000000 0.000000 0.000000 1.000000 0.000000 0.000000 0.000000 0.000000 0.000000 0.000000 0.000000 0.000000 0.000000 0.000000 0.000000 0.000000 0.000000 0.000000 0.000000
0.000000 0.000000 0.000000 0.000000 0.000000 0.000000 0.000000 0.000000 0.000000 0.000000 0.000000 0.000000 0.000000 0.000000 0.000000 0.000000 0.000000 0.000000 0.000000 1.000000
0.000000 0.000000 0.000000 0.000000 0.000000 0.000000 0.000000 0.000000 0.700000 0.000000 0.000000 0.000000 0.000000 0.000000 0.300000 0.000000 0.000000 0.000000 0.000000 0.000000
0.000000 0.000000 0.000000 0.000000 0.000000 0.900000 0.000000 0.000000 0.000000 0.000000 0.000000 0.100000 0.000000 0.000000 0.000000 0.000000 0.000000 0.000000 0.000000 0.000000
0.000000 0.000000 0.000000 0.000000 0.000000 0.000000 0.000000 0.000000 0.000000 0.000000 0.000000 0.000000 0.000000 0.000000 1.000000 0.000000 0.000000 0.000000 0.000000 0.000000
1.000000 0.000000 0.000000 0.000000 0.000000 0.000000 0.000000 0.000000 0.000000 0.000000 0.000000 0.000000 0.000000 0.000000 0.000000 0.000000 0.000000 0.000000 0.000000 0.000000
0.000000 0.000000 0.000000 0.000000 0.000000 0.000000 0.000000 0.000000 0.000000 0.000000 0.000000 0.000000 1.000000 0.000000 0.000000 0.000000 0.000000 0.000000 0.000000 0.000000
0.000000 0.000000 0.000000 0.000000 0.000000 0.000000 0.000000 0.000000 0.500000 0.000000 0.000000 0.100000 0.000000 0.000000 0.400000 0.000000 0.000000 0.000000 0.000000 0.000000
0.000000 0.000000 0.000000 0.000000 0.000000 1.000000 0.000000 0.000000 0.000000 0.000000 0.000000 0.000000 0.000000 0.000000 0.000000 0.000000 0.000000 0.000000 0.000000 0.000000
0.000000 0.000000 0.000000 0.700000 0.000000 0.000000 0.000000 0.100000 0.000000 0.200000 0.000000 0.000000 0.000000 0.000000 0.000000 0.000000 0.000000 0.000000 0.000000 0.000000
0.000000 0.000000 0.000000 0.000000 0.000000 0.000000 0.000000 0.000000 1.000000 0.000000 0.000000 0.000000 0.000000 0.000000 0.000000 0.000000 0.000000 0.000000 0.000000 0.000000
0.000000 0.000000 0.000000 0.000000 0.000000 0.000000 0.000000 0.000000 0.000000 0.000000 0.000000 0.000000 0.000000 0.000000 0.000000 0.500000 0.500000 0.000000 0.000000 0.000000
0.000000 0.200000 0.000000 0.000000 0.000000 0.000000 0.000000 0.000000 0.200000 0.000000 0.000000 0.200000 0.000000 0.000000 0.000000 0.300000 0.100000 0.000000 0.000000 0.000000
0.000000 0.000000 0.000000 0.000000 0.000000 0.000000 0.000000 0.000000 0.000000 0.000000 0.000000 0.000000 0.000000 0.000000 0.000000 0.000000 0.000000 0.000000 1.000000 0.000000
0.000000 0.000000 0.000000 0.000000 0.000000 0.000000 0.000000 0.100000 0.000000 0.000000 0.000000 0.000000 0.000000 0.000000 0.000000 0.000000 0.000000 0.900000 0.000000 0.000000
0.000000 0.000000 0.000000 0.000000 0.000000 0.000000 0.000000 0.000000 0.000000 0.000000 1.000000 0.000000 0.000000 0.000000 0.000000 0.000000 0.000000 0.000000 0.000000 0.000000
0.000000 0.000000 0.000000 0.000000 0.000000 0.000000 1.000000 0.000000 0.000000 0.000000 0.000000 0.000000 0.000000 0.000000 0.000000 0.000000 0.000000 0.000000 0.000000 0.000000
0.000000 0.000000 0.000000 1.000000 0.000000 0.000000 0.000000 0.000000 0.000000 0.000000 0.000000 0.000000 0.000000 0.000000 0.000000 0.000000 0.000000 0.000000 0.000000 0.000000
0.000000 0.000000 0.000000 0.000000 0.100000 0.000000 0.000000 0.000000 0.000000 0.000000 0.000000 0.000000 0.000000 0.000000 0.000000 0.000000 0.000000 0.000000 0.000000 0.900000
0.000000 0.000000 0.000000 0.000000 0.000000 0.000000 0.000000 0.000000 0.000000 0.000000 0.000000 0.000000 0.000000 0.000000 1.000000 0.000000 0.000000 0.000000 0.000000 0.000000
0.000000 0.000000 0.000000 0.000000 0.000000 0.000000 0.000000 0.000000 0.000000 1.000000 0.000000 0.000000 0.000000 0.000000 0.000000 0.000000 0.000000 0.000000 0.000000 0.000000
0.000000 0.000000 0.200000 0.600000 0.000000 0.000000 0.200000 0.000000 0.000000 0.000000 0.000000 0.000000 0.000000 0.000000 0.000000 0.000000 0.000000 0.000000 0.000000 0.000000
0.000000 0.100000 0.000000 0.000000 0.000000 0.400000 0.000000 0.000000 0.000000 0.000000 0.000000 0.000000 0.000000 0.000000 0.000000 0.200000 0.300000 0.000000 0.000000 0.000000
0.000000 0.000000 0.200000 0.000000 0.000000 0.000000 0.000000 0.000000 0.700000 0.000000 0.000000 0.000000 0.100000 0.000000 0.000000 0.000000 0.000000 0.000000 0.000000 0.000000
0.000000 0.000000 0.000000 0.000000 0.400000 0.000000 0.000000 0.000000 0.000000 0.200000 0.000000 0.100000 0.000000 0.100000 0.000000 0.200000 0.000000 0.000000 0.000000 0.000000
0.000000 0.000000 0.000000 0.000000 0.000000 0.000000 0.000000 0.000000 0.000000 0.000000 0.100000 0.000000 0.100000 0.000000 0.000000 0.800000 0.000000 0.000000 0.000000 0.000000
0.000000 0.000000 0.000000 0.000000 0.100000 0.000000 0.200000 0.000000 0.000000 0.000000 0.000000 0.000000 0.100000 0.000000 0.000000 0.000000 0.000000 0.000000 0.000000 0.600000
0.000000 0.000000 0.000000 0.000000 0.000000 0.000000 0.300000 0.000000 0.100000 0.000000 0.000000 0.000000 0.100000 0.100000 0.400000 0.000000 0.000000 0.000000 0.000000 0.000000
--------------------------------------------------------------------------------
--------------------------------------------------------------------------------
	Motif KTSALVGMKKTLVFYKGRAPKGEKSSWVMHEYRLEGKFSYR MEME-2 regular expression
--------------------------------------------------------------------------------
[KGT][TG][GSC][AES]L[VL]GMKKTLVFY[KR]GRAP[KR]G[EL]K[ST][SCKN]WVMHEYRL[EDH][GTS][KD][FLS]S[YH][RH]
--------------------------------------------------------------------------------
Time 1.08 secs.
********************************************************************************
********************************************************************************
MOTIF HQSQEKDEEALPPGFRFHPTDEELITYYLLKKVLDGSFSGKAIAEVDLNK MEME-3	width = 50 sites = 8 llr = 925 E-value = 1.7e-174
********************************************************************************
--------------------------------------------------------------------------------
	Motif HQSQEKDEEALPPGFRFHPTDEELITYYLLKKVLDGSFSGKAIAEVDLNK MEME-3 Description
--------------------------------------------------------------------------------
Simplified A :11::::::3:::::::::::::::::::3:::3::::::38:8::::::
pos.-specific C ::::::::::::::::::::::::::::::::::::3:33::::::::::
probability D ::3:::53::::::::::::a:::::::::::::6:::::::::4:a:::
matrix E 3::133353::::::::::::aa:::::::::::1:::::::::4:::::
F ::::::::::::::a:a:::::::::3::::::3:::8::::::::::::
G ::1133:::3:::a:::::::::::::::::::::51::5::::::::::
H 5::3:::::::::::::a::::::::3:::::::3::::::3::::::::
I :::::::::1::::::::::::::a:::::::31::::::3:a:::::::
K ::::33::::::::::::::::::::::::3a::::::::3::::::::8
L 11::::::::8::::::::::::a::::a5:::4:::3:::::::::a::
M ::::::::::3:::::::::::::::::::::::::::::::::::::::
N ::::::3:::::::::::::::::::::::3:::::3:::::::::::a:
P :::::::::::aa:::::a:::::::::::::::::::::::::::::::
Q :333::::3::::::::::::::::::::::::::3::::::::3:::::
R 11:3:1::3::::::a::::::::::::::3:::::1:::3::::::::3
S :13::::3:::::::::::::::::3::::3::::33:43:::3::::::
T ::::::::3::::::::::a:::::8::::::::::::4:::::::::::
V :::::1:::1:::::::::::::::::::3::8::::::::::::a::::
W ::::::::::::::::::::::::::::::::::::::::::::::::::
Y :3::3::::3::::::::::::::::5a::::::::::::::::::::::
bits 6.0
5.4
4.8 * ** * *
4.2 ** ***** *** * * * * ** *
Relative 3.6 ************** ** ** * ** ****
Entropy 3.0 ******************* ** * * * *********
(166.9 bits) 2.4 * * *** ******************** *******************
1.8 **************************************************
1.2 **************************************************
0.6 **************************************************
0.0 --------------------------------------------------
Multilevel HQDHEEDEEALPPGFRFHPTDEELITYYLLKKVLDGCFSGAAIADVDLNK
consensus EYQQGGEDQGM SF AN IAHQNLTCIH SE R
sequence SRKKNSRY H VR F SS CSK Q
Y T S R
--------------------------------------------------------------------------------
--------------------------------------------------------------------------------
	Motif HQSQEKDEEALPPGFRFHPTDEELITYYLLKKVLDGSFSGKAIAEVDLNK MEME-3 sites sorted by position p-value
--------------------------------------------------------------------------------
Sequence name Start P-value Site
------------- ----- --------- --------------------------------------------------
Bra003023.1 7 1.89e-54 MDIPLY HYDHGGDSQYLPPGFRFHPTDEELITHYLLRKVLDGCFSSRAIADVDLNK CEPWQLPGKA
Bra032095.1 6 2.13e-53 MEQGD HQQQKKEEEALPPGFRFHPTDEELISYYLVNKIADQNFTGKAIADVDLNK SEPWELPEKA
Bra007855.1 6 2.13e-53 MEQQD HQQQKKEEEALPPGFRFHPTDEELISYYLVNKIADQNFTGKAIADVDLNK SEPWELPEKA
Bra022685.1 7 1.05e-52 MDIPYY HYDHGGDSQYLPPGFRFHPTDEELITHYLLRKVIEGCFSSRAIAEVDLNK SEPWQLPGKA
Bra001586.1 10 2.65e-50 MDMDVFNGW ERSRYEDETVMPPGFRFHPTDEELITYYLLKKVLDSSFSCAAISQVDLNK SEPWELPEKA
Bra021592.1 11 2.97e-50 MDMDVFSGWE RSSRYEDETIMPPGFRFHPTDEELITYYLLKKVLDSSFTCAAISQVDLNK SEPWELPEKA
Bra008259.1 10 3.70e-45 MLALEDVLS ELAGEVNDRGLPPGFRFHPTDEELITFYLASKVFHGRLCGIHIAEVDLNR CEPWELPEMA
Bra015750.1 12 5.32e-45 MLAVEDVLSE LAGEERNDRGLPPGFRFHPTDEELITFYLASKVFHGGLCGIHIAEVDLNR CEPWELPEMA
--------------------------------------------------------------------------------
--------------------------------------------------------------------------------
	Motif HQSQEKDEEALPPGFRFHPTDEELITYYLLKKVLDGSFSGKAIAEVDLNK MEME-3 block diagrams
--------------------------------------------------------------------------------
SEQUENCE NAME POSITION P-VALUE MOTIF DIAGRAM
------------- ---------------- -------------
Bra003023.1 1.9e-54 6_[3]_301
Bra032095.1 2.1e-53 5_[3]_262
Bra007855.1 2.1e-53 5_[3]_262
Bra022685.1 1.1e-52 6_[3]_311
Bra001586.1 2.7e-50 9_[3]_250
Bra021592.1 3e-50 10_[3]_243
Bra008259.1 3.7e-45 9_[3]_261
Bra015750.1 5.3e-45 11_[3]_274
--------------------------------------------------------------------------------
--------------------------------------------------------------------------------
	Motif HQSQEKDEEALPPGFRFHPTDEELITYYLLKKVLDGSFSGKAIAEVDLNK MEME-3 in BLOCKS format
--------------------------------------------------------------------------------
BL MOTIF HQSQEKDEEALPPGFRFHPTDEELITYYLLKKVLDGSFSGKAIAEVDLNK width=50 seqs=8
Bra003023.1 ( 7) HYDHGGDSQYLPPGFRFHPTDEELITHYLLRKVLDGCFSSRAIADVDLNK 1
Bra032095.1 ( 6) HQQQKKEEEALPPGFRFHPTDEELISYYLVNKIADQNFTGKAIADVDLNK 1
Bra007855.1 ( 6) HQQQKKEEEALPPGFRFHPTDEELISYYLVNKIADQNFTGKAIADVDLNK 1
Bra022685.1 ( 7) HYDHGGDSQYLPPGFRFHPTDEELITHYLLRKVIEGCFSSRAIAEVDLNK 1
Bra001586.1 ( 10) ERSRYEDETVMPPGFRFHPTDEELITYYLLKKVLDSSFSCAAISQVDLNK 1
Bra021592.1 ( 11) RSSRYEDETIMPPGFRFHPTDEELITYYLLKKVLDSSFTCAAISQVDLNK 1
Bra008259.1 ( 10) ELAGEVNDRGLPPGFRFHPTDEELITFYLASKVFHGRLCGIHIAEVDLNR 1
Bra015750.1 ( 12) LAGEERNDRGLPPGFRFHPTDEELITFYLASKVFHGGLCGIHIAEVDLNR 1
//
--------------------------------------------------------------------------------
--------------------------------------------------------------------------------
	Motif HQSQEKDEEALPPGFRFHPTDEELITYYLLKKVLDGSFSGKAIAEVDLNK MEME-3 position-specific scoring matrix
--------------------------------------------------------------------------------
log-odds matrix: alength= 20 w= 50 n= 2785 bayes= 9.17794 E= 1.7e-174
-158 -249 -165 114 -256 -288 383 -206 -75 -34 -202 -117 -315 19 89 -223 -211 -231 -307 -150
93 -189 -103 -46 -136 -204 -103 -83 -30 3 -119 -105 -235 250 104 3 -117 -118 -269 184
102 -247 188 -50 -311 48 -147 -198 -78 -274 -210 -63 -266 268 -107 95 -153 -214 -370 -276
-81 -252 -112 87 -294 27 234 -170 -10 -240 -175 -111 -263 275 195 -162 -151 -193 -335 -248
-91 -267 -84 172 -289 128 -148 -182 169 -258 -196 -102 -273 6 -52 -168 -162 -204 -352 184
-76 -253 -115 163 -296 121 -136 -161 174 -235 -171 -122 -262 26 131 -163 -148 77 -337 -259
-226 -354 361 127 -438 -276 -257 -323 -260 -426 -380 122 -397 -149 -301 -272 -308 -349 -478 -401
-160 -464 208 292 -507 -289 -277 -318 -171 -396 -340 -173 -333 -34 -256 91 -275 -311 -559 -442
-92 -278 -99 177 -324 -243 -155 -184 -12 -257 -193 -138 -276 270 203 -182 132 -204 -361 -283
190 -84 -317 -259 -100 118 -225 207 -243 -69 -32 -261 -316 -155 -214 -215 -138 136 -236 191
-300 -273 -523 -450 -140 -512 -427 16 -438 310 260 -488 -457 -288 -366 -479 -357 -121 -350 -349
-205 -352 -374 -369 -444 -387 -402 -331 -360 -398 -404 -418 395 -278 -348 -347 -352 -352 -521 -506
-205 -352 -374 -369 -444 -387 -402 -331 -360 -398 -404 -418 395 -278 -348 -347 -352 -352 -521 -506
-192 -330 -292 -367 -475 373 -398 -378 -361 -502 -414 -292 -444 -339 -326 -330 -407 -391 -450 -469
-311 -227 -447 -453 437 -466 -417 -156 -467 -172 -222 -460 -444 -400 -443 -400 -442 -250 -249 -111
-312 -258 -435 -446 -471 -412 -254 -312 -146 -398 -383 -355 -395 -186 431 -421 -405 -437 -359 -453
-311 -227 -447 -453 437 -466 -417 -156 -467 -172 -222 -460 -444 -400 -443 -400 -442 -250 -249 -111
-412 -366 -376 -438 -351 -449 478 -425 -480 -435 -391 -264 -478 -150 -295 -430 -430 -445 -406 -237
-205 -352 -374 -369 -444 -387 -402 -331 -360 -398 -404 -418 395 -278 -348 -347 -352 -352 -521 -506
-252 -274 -421 -470 -446 -416 -442 -257 -410 -440 -328 -320 -463 -321 -380 -189 372 -285 -491 -497
-293 -348 413 -115 -432 -378 -319 -321 -401 -439 -397 -127 -487 -295 -372 -381 -407 -363 -457 -423
-442 -522 -206 397 -603 -519 -498 -429 -551 -602 -550 -445 -647 -311 -527 -580 -552 -512 -619 -618
-442 -522 -206 397 -603 -519 -498 -429 -551 -602 -550 -445 -647 -311 -527 -580 -552 -512 -619 -618
-324 -300 -511 -458 -196 -494 -436 -35 -445 339 -63 -492 -462 -307 -375 -485 -383 -162 -388 -377
-289 -286 -462 -471 -294 -481 -501 486 -443 -106 -136 -456 -514 -387 -439 -461 -339 55 -460 -397
-152 -171 -325 -368 -357 -354 -349 -150 -300 -349 -211 -200 -382 -209 -277 81 335 -177 -411 -421
-219 -219 -346 -332 238 -388 231 -173 -333 -234 -220 -321 -391 -242 -282 -321 -333 -232 -111 344
-464 -404 -533 -573 -124 -508 -305 -373 -545 -413 -427 -494 -549 -419 -469 -543 -534 -440 -256 440
-324 -300 -511 -458 -196 -494 -436 -35 -445 339 -63 -492 -462 -307 -375 -485 -383 -162 -388 -377
182 -170 -458 -401 -182 -381 -380 75 -385 238 -71 -397 -423 -282 -345 -344 -240 215 -349 -312
-146 -296 -166 -129 -370 -259 -166 -221 191 -286 -229 176 -322 -9 222 93 -203 -247 -378 -310
-311 -332 -460 -422 -531 -459 -408 -300 387 -461 -390 -374 -470 -312 -31 -475 -403 -422 -462 -504
-137 -174 -434 -412 -299 -458 -434 279 -427 -174 -186 -449 -441 -368 -379 -437 -242 378 -495 -458
180 -174 -456 -391 214 -390 -347 215 -372 210 -24 -385 -412 -257 -324 -350 -237 -36 -299 -263
-235 -346 384 42 -426 -309 114 -308 -284 -416 -369 -97 -418 -174 -309 -303 -332 -339 -460 -401
-86 -215 -165 -225 -422 283 -280 -318 -235 -413 -347 -149 -358 260 -244 93 -240 -293 -459 -404
-92 350 -84 -127 -341 59 -180 -223 -124 -311 -251 190 -301 -66 114 110 -165 -238 -404 -311
-298 -218 -452 -449 421 -474 -410 -92 -463 34 -148 -459 -443 -381 -435 -399 -420 -205 -239 -107
-74 315 -346 -387 -370 -266 -375 -215 -335 -367 -265 -234 -358 -252 -300 196 239 -226 -432 -417
-28 371 -371 -424 -451 277 -434 -340 -440 -446 -372 -325 -370 -319 -385 116 -232 -264 -498 -497
179 -267 -237 -148 -334 -292 -176 262 195 -246 -195 -191 -333 -9 225 -240 -207 -195 -358 -302
369 -138 -343 -344 -354 -224 238 -256 -340 -357 -301 -324 -409 -276 -319 -190 -252 -194 -429 -381
-289 -286 -462 -471 -294 -481 -501 486 -443 -106 -136 -456 -514 -387 -439 -461 -339 55 -460 -397
372 -79 -377 -356 -349 -178 -401 -217 -373 -320 -255 -351 -394 -283 -330 77 -212 -133 -416 -428
-157 -542 256 269 -544 -330 -310 -317 -171 -395 -337 -246 -334 277 -268 -306 -293 -304 -589 -477
-136 -193 -421 -406 -325 -429 -415 64 -421 -222 -228 -445 -427 -359 -364 -421 -255 408 -483 -463
-293 -348 413 -115 -432 -378 -319 -321 -401 -439 -397 -127 -487 -295 -372 -381 -407 -363 -457 -423
-324 -300 -511 -458 -196 -494 -436 -35 -445 339 -63 -492 -462 -307 -375 -485 -383 -162 -388 -377
-330 -304 -220 -407 -393 -357 -163 -245 -335 -420 -357 401 -423 -227 -337 -247 -298 -352 -397 -401
-292 -327 -440 -369 -518 -438 -352 -287 378 -426 -360 -342 -455 -218 82 -438 -373 -392 -447 -473
--------------------------------------------------------------------------------
--------------------------------------------------------------------------------
	Motif HQSQEKDEEALPPGFRFHPTDEELITYYLLKKVLDGSFSGKAIAEVDLNK MEME-3 position-specific probability matrix
--------------------------------------------------------------------------------
letter-probability matrix: alength= 20 w= 50 nsites= 8 E= 1.7e-174
0.000000 0.000000 0.000000 0.250000 0.000000 0.000000 0.500000 0.000000 0.000000 0.125000 0.000000 0.000000 0.000000 0.000000 0.125000 0.000000 0.000000 0.000000 0.000000 0.000000
0.125000 0.000000 0.000000 0.000000 0.000000 0.000000 0.000000 0.000000 0.000000 0.125000 0.000000 0.000000 0.000000 0.250000 0.125000 0.125000 0.000000 0.000000 0.000000 0.250000
0.125000 0.000000 0.250000 0.000000 0.000000 0.125000 0.000000 0.000000 0.000000 0.000000 0.000000 0.000000 0.000000 0.250000 0.000000 0.250000 0.000000 0.000000 0.000000 0.000000
0.000000 0.000000 0.000000 0.125000 0.000000 0.125000 0.250000 0.000000 0.000000 0.000000 0.000000 0.000000 0.000000 0.250000 0.250000 0.000000 0.000000 0.000000 0.000000 0.000000
0.000000 0.000000 0.000000 0.250000 0.000000 0.250000 0.000000 0.000000 0.250000 0.000000 0.000000 0.000000 0.000000 0.000000 0.000000 0.000000 0.000000 0.000000 0.000000 0.250000
0.000000 0.000000 0.000000 0.250000 0.000000 0.250000 0.000000 0.000000 0.250000 0.000000 0.000000 0.000000 0.000000 0.000000 0.125000 0.000000 0.000000 0.125000 0.000000 0.000000
0.000000 0.000000 0.500000 0.250000 0.000000 0.000000 0.000000 0.000000 0.000000 0.000000 0.000000 0.250000 0.000000 0.000000 0.000000 0.000000 0.000000 0.000000 0.000000 0.000000
0.000000 0.000000 0.250000 0.500000 0.000000 0.000000 0.000000 0.000000 0.000000 0.000000 0.000000 0.000000 0.000000 0.000000 0.000000 0.250000 0.000000 0.000000 0.000000 0.000000
0.000000 0.000000 0.000000 0.250000 0.000000 0.000000 0.000000 0.000000 0.000000 0.000000 0.000000 0.000000 0.000000 0.250000 0.250000 0.000000 0.250000 0.000000 0.000000 0.000000
0.250000 0.000000 0.000000 0.000000 0.000000 0.250000 0.000000 0.125000 0.000000 0.000000 0.000000 0.000000 0.000000 0.000000 0.000000 0.000000 0.000000 0.125000 0.000000 0.250000
0.000000 0.000000 0.000000 0.000000 0.000000 0.000000 0.000000 0.000000 0.000000 0.750000 0.250000 0.000000 0.000000 0.000000 0.000000 0.000000 0.000000 0.000000 0.000000 0.000000
0.000000 0.000000 0.000000 0.000000 0.000000 0.000000 0.000000 0.000000 0.000000 0.000000 0.000000 0.000000 1.000000 0.000000 0.000000 0.000000 0.000000 0.000000 0.000000 0.000000
0.000000 0.000000 0.000000 0.000000 0.000000 0.000000 0.000000 0.000000 0.000000 0.000000 0.000000 0.000000 1.000000 0.000000 0.000000 0.000000 0.000000 0.000000 0.000000 0.000000
0.000000 0.000000 0.000000 0.000000 0.000000 1.000000 0.000000 0.000000 0.000000 0.000000 0.000000 0.000000 0.000000 0.000000 0.000000 0.000000 0.000000 0.000000 0.000000 0.000000
0.000000 0.000000 0.000000 0.000000 1.000000 0.000000 0.000000 0.000000 0.000000 0.000000 0.000000 0.000000 0.000000 0.000000 0.000000 0.000000 0.000000 0.000000 0.000000 0.000000
0.000000 0.000000 0.000000 0.000000 0.000000 0.000000 0.000000 0.000000 0.000000 0.000000 0.000000 0.000000 0.000000 0.000000 1.000000 0.000000 0.000000 0.000000 0.000000 0.000000
0.000000 0.000000 0.000000 0.000000 1.000000 0.000000 0.000000 0.000000 0.000000 0.000000 0.000000 0.000000 0.000000 0.000000 0.000000 0.000000 0.000000 0.000000 0.000000 0.000000
0.000000 0.000000 0.000000 0.000000 0.000000 0.000000 1.000000 0.000000 0.000000 0.000000 0.000000 0.000000 0.000000 0.000000 0.000000 0.000000 0.000000 0.000000 0.000000 0.000000
0.000000 0.000000 0.000000 0.000000 0.000000 0.000000 0.000000 0.000000 0.000000 0.000000 0.000000 0.000000 1.000000 0.000000 0.000000 0.000000 0.000000 0.000000 0.000000 0.000000
0.000000 0.000000 0.000000 0.000000 0.000000 0.000000 0.000000 0.000000 0.000000 0.000000 0.000000 0.000000 0.000000 0.000000 0.000000 0.000000 1.000000 0.000000 0.000000 0.000000
0.000000 0.000000 1.000000 0.000000 0.000000 0.000000 0.000000 0.000000 0.000000 0.000000 0.000000 0.000000 0.000000 0.000000 0.000000 0.000000 0.000000 0.000000 0.000000 0.000000
0.000000 0.000000 0.000000 1.000000 0.000000 0.000000 0.000000 0.000000 0.000000 0.000000 0.000000 0.000000 0.000000 0.000000 0.000000 0.000000 0.000000 0.000000 0.000000 0.000000
0.000000 0.000000 0.000000 1.000000 0.000000 0.000000 0.000000 0.000000 0.000000 0.000000 0.000000 0.000000 0.000000 0.000000 0.000000 0.000000 0.000000 0.000000 0.000000 0.000000
0.000000 0.000000 0.000000 0.000000 0.000000 0.000000 0.000000 0.000000 0.000000 1.000000 0.000000 0.000000 0.000000 0.000000 0.000000 0.000000 0.000000 0.000000 0.000000 0.000000
0.000000 0.000000 0.000000 0.000000 0.000000 0.000000 0.000000 1.000000 0.000000 0.000000 0.000000 0.000000 0.000000 0.000000 0.000000 0.000000 0.000000 0.000000 0.000000 0.000000
0.000000 0.000000 0.000000 0.000000 0.000000 0.000000 0.000000 0.000000 0.000000 0.000000 0.000000 0.000000 0.000000 0.000000 0.000000 0.250000 0.750000 0.000000 0.000000 0.000000
0.000000 0.000000 0.000000 0.000000 0.250000 0.000000 0.250000 0.000000 0.000000 0.000000 0.000000 0.000000 0.000000 0.000000 0.000000 0.000000 0.000000 0.000000 0.000000 0.500000
0.000000 0.000000 0.000000 0.000000 0.000000 0.000000 0.000000 0.000000 0.000000 0.000000 0.000000 0.000000 0.000000 0.000000 0.000000 0.000000 0.000000 0.000000 0.000000 1.000000
0.000000 0.000000 0.000000 0.000000 0.000000 0.000000 0.000000 0.000000 0.000000 1.000000 0.000000 0.000000 0.000000 0.000000 0.000000 0.000000 0.000000 0.000000 0.000000 0.000000
0.250000 0.000000 0.000000 0.000000 0.000000 0.000000 0.000000 0.000000 0.000000 0.500000 0.000000 0.000000 0.000000 0.000000 0.000000 0.000000 0.000000 0.250000 0.000000 0.000000
0.000000 0.000000 0.000000 0.000000 0.000000 0.000000 0.000000 0.000000 0.250000 0.000000 0.000000 0.250000 0.000000 0.000000 0.250000 0.250000 0.000000 0.000000 0.000000 0.000000
0.000000 0.000000 0.000000 0.000000 0.000000 0.000000 0.000000 0.000000 1.000000 0.000000 0.000000 0.000000 0.000000 0.000000 0.000000 0.000000 0.000000 0.000000 0.000000 0.000000
0.000000 0.000000 0.000000 0.000000 0.000000 0.000000 0.000000 0.250000 0.000000 0.000000 0.000000 0.000000 0.000000 0.000000 0.000000 0.000000 0.000000 0.750000 0.000000 0.000000
0.250000 0.000000 0.000000 0.000000 0.250000 0.000000 0.000000 0.125000 0.000000 0.375000 0.000000 0.000000 0.000000 0.000000 0.000000 0.000000 0.000000 0.000000 0.000000 0.000000
0.000000 0.000000 0.625000 0.125000 0.000000 0.000000 0.250000 0.000000 0.000000 0.000000 0.000000 0.000000 0.000000 0.000000 0.000000 0.000000 0.000000 0.000000 0.000000 0.000000
0.000000 0.000000 0.000000 0.000000 0.000000 0.500000 0.000000 0.000000 0.000000 0.000000 0.000000 0.000000 0.000000 0.250000 0.000000 0.250000 0.000000 0.000000 0.000000 0.000000
0.000000 0.250000 0.000000 0.000000 0.000000 0.125000 0.000000 0.000000 0.000000 0.000000 0.000000 0.250000 0.000000 0.000000 0.125000 0.250000 0.000000 0.000000 0.000000 0.000000
0.000000 0.000000 0.000000 0.000000 0.750000 0.000000 0.000000 0.000000 0.000000 0.250000 0.000000 0.000000 0.000000 0.000000 0.000000 0.000000 0.000000 0.000000 0.000000 0.000000
0.000000 0.250000 0.000000 0.000000 0.000000 0.000000 0.000000 0.000000 0.000000 0.000000 0.000000 0.000000 0.000000 0.000000 0.000000 0.375000 0.375000 0.000000 0.000000 0.000000
0.000000 0.250000 0.000000 0.000000 0.000000 0.500000 0.000000 0.000000 0.000000 0.000000 0.000000 0.000000 0.000000 0.000000 0.000000 0.250000 0.000000 0.000000 0.000000 0.000000
0.250000 0.000000 0.000000 0.000000 0.000000 0.000000 0.000000 0.250000 0.250000 0.000000 0.000000 0.000000 0.000000 0.000000 0.250000 0.000000 0.000000 0.000000 0.000000 0.000000
0.750000 0.000000 0.000000 0.000000 0.000000 0.000000 0.250000 0.000000 0.000000 0.000000 0.000000 0.000000 0.000000 0.000000 0.000000 0.000000 0.000000 0.000000 0.000000 0.000000
0.000000 0.000000 0.000000 0.000000 0.000000 0.000000 0.000000 1.000000 0.000000 0.000000 0.000000 0.000000 0.000000 0.000000 0.000000 0.000000 0.000000 0.000000 0.000000 0.000000
0.750000 0.000000 0.000000 0.000000 0.000000 0.000000 0.000000 0.000000 0.000000 0.000000 0.000000 0.000000 0.000000 0.000000 0.000000 0.250000 0.000000 0.000000 0.000000 0.000000
0.000000 0.000000 0.375000 0.375000 0.000000 0.000000 0.000000 0.000000 0.000000 0.000000 0.000000 0.000000 0.000000 0.250000 0.000000 0.000000 0.000000 0.000000 0.000000 0.000000
0.000000 0.000000 0.000000 0.000000 0.000000 0.000000 0.000000 0.000000 0.000000 0.000000 0.000000 0.000000 0.000000 0.000000 0.000000 0.000000 0.000000 1.000000 0.000000 0.000000
0.000000 0.000000 1.000000 0.000000 0.000000 0.000000 0.000000 0.000000 0.000000 0.000000 0.000000 0.000000 0.000000 0.000000 0.000000 0.000000 0.000000 0.000000 0.000000 0.000000
0.000000 0.000000 0.000000 0.000000 0.000000 0.000000 0.000000 0.000000 0.000000 1.000000 0.000000 0.000000 0.000000 0.000000 0.000000 0.000000 0.000000 0.000000 0.000000 0.000000
0.000000 0.000000 0.000000 0.000000 0.000000 0.000000 0.000000 0.000000 0.000000 0.000000 0.000000 1.000000 0.000000 0.000000 0.000000 0.000000 0.000000 0.000000 0.000000 0.000000
0.000000 0.000000 0.000000 0.000000 0.000000 0.000000 0.000000 0.000000 0.750000 0.000000 0.000000 0.000000 0.000000 0.000000 0.250000 0.000000 0.000000 0.000000 0.000000 0.000000
--------------------------------------------------------------------------------
--------------------------------------------------------------------------------
	Motif HQSQEKDEEALPPGFRFHPTDEELITYYLLKKVLDGSFSGKAIAEVDLNK MEME-3 regular expression
--------------------------------------------------------------------------------
[HE][QY][DQS][HQR][EGKY][EGK][DEN][EDS][EQRT][AGY][LM]PPGFRFHPTDEELI[TS][YFH]YL[LAV][KNRS]K[VI][LAF][DH][GQS][CNS][FL][STC][GCS][AIKR][AH]I[AS][DEQ]VDLN[KR]
--------------------------------------------------------------------------------
Time 1.53 secs.
********************************************************************************
********************************************************************************
MOTIF KDEWVICRVFKKTGDAK MEME-4	width = 17 sites = 10 llr = 371 E-value = 1.6e-059
********************************************************************************
--------------------------------------------------------------------------------
	Motif KDEWVICRVFKKTGDAK MEME-4 Description
--------------------------------------------------------------------------------
Simplified A ::::::::::::::24:
pos.-specific C ::::::6::1:::::::
probability D :61:::::::::::3::
matrix E :49:::::::1::2:::
F :::::::::7:::::::
G ::::::::::::14:::
H :::::::::::::::::
I :::::3:::::::::::
K 8::::::2::4a::::4
L :::::3:::12:::21:
M :::::1:::::::::::
N ::::::::::3:::::2
P ::::::::::::1::::
Q 2::::::::::::::::
R :::::::8:::::1:21
S ::::::4::1::32::2
T ::::::::::::5111:
V ::::a3::a:::::221
W :::a:::::::::::::
Y :::::::::::::::::
bits 6.0
5.4 *
4.8 *
4.2 ** * * *
Relative 3.6 * *** *** *
Entropy 3.0 ***** **** *
(53.5 bits) 2.4 ************
1.8 *****************
1.2 *****************
0.6 *****************
0.0 -----------------
Multilevel KDEWVICRVFKKTGDAK
consensus QE LSK N SEARN
sequence V L SLVS
V
--------------------------------------------------------------------------------
--------------------------------------------------------------------------------
	Motif KDEWVICRVFKKTGDAK MEME-4 sites sorted by position p-value
--------------------------------------------------------------------------------
Sequence name Start P-value Site
------------- ----- --------- -----------------
Bra015750.1 163 6.21e-21 ETDLSHRHTC KEEWVICRVFNKTGDRK NVGIHNQISY
Bra032095.1 154 7.18e-20 HSKSSYRTSK QDEWVVCRVFKKTEAAK KYISNSSSST
Bra008259.1 159 1.30e-19 ETDLSHRHTC KEEWVMCRVFNKTGDRK NVGIHNQISY
Bra003023.1 158 2.31e-19 FSYHLISRSS KDEWVISRVFKKTGLAN TGASGGEASA
Bra022685.1 158 4.02e-18 FSYHFISRSS KDEWVISRVFKKPGLAN TGGSAEASIS
Bra001705.1 140 3.02e-17 LETKQPFKPA KEEWVVCRVFEKSTTAR KPQEQQPQSS
Bra007855.1 154 1.56e-16 HSKSSYRTSK QDEWVVCRVLKKTEATK KYTSNCSSST
Bra024194.1 159 7.72e-15 FRLECPNMPP KEDWVLCRVFNKGRDLS LQDSNYKNDD
Bra001586.1 161 9.35e-14 FSYHYITSSA KDEWVLSKVCLKSSVVS RETKLISSSG
Bra021592.1 162 4.69e-13 FSYQYLTSSV KDEWVLSKVSLKSSVVV GREQTKLLSS
--------------------------------------------------------------------------------
--------------------------------------------------------------------------------
	Motif KDEWVICRVFKKTGDAK MEME-4 block diagrams
--------------------------------------------------------------------------------
SEQUENCE NAME POSITION P-VALUE MOTIF DIAGRAM
------------- ---------------- -------------
Bra015750.1 6.2e-21 162_[4]_156
Bra032095.1 7.2e-20 153_[4]_147
Bra008259.1 1.3e-19 158_[4]_145
Bra003023.1 2.3e-19 157_[4]_183
Bra022685.1 4e-18 157_[4]_193
Bra001705.1 3e-17 139_[4]_143
Bra007855.1 1.6e-16 153_[4]_147
Bra024194.1 7.7e-15 158_[4]_176
Bra001586.1 9.4e-14 160_[4]_132
Bra021592.1 4.7e-13 161_[4]_125
--------------------------------------------------------------------------------
--------------------------------------------------------------------------------
	Motif KDEWVICRVFKKTGDAK MEME-4 in BLOCKS format
--------------------------------------------------------------------------------
BL MOTIF KDEWVICRVFKKTGDAK width=17 seqs=10
Bra015750.1 ( 163) KEEWVICRVFNKTGDRK 1
Bra032095.1 ( 154) QDEWVVCRVFKKTEAAK 1
Bra008259.1 ( 159) KEEWVMCRVFNKTGDRK 1
Bra003023.1 ( 158) KDEWVISRVFKKTGLAN 1
Bra022685.1 ( 158) KDEWVISRVFKKPGLAN 1
Bra001705.1 ( 140) KEEWVVCRVFEKSTTAR 1
Bra007855.1 ( 154) QDEWVVCRVLKKTEATK 1
Bra024194.1 ( 159) KEDWVLCRVFNKGRDLS 1
Bra001586.1 ( 161) KDEWVLSKVCLKSSVVS 1
Bra021592.1 ( 162) KDEWVLSKVSLKSSVVV 1
//
--------------------------------------------------------------------------------
--------------------------------------------------------------------------------
	Motif KDEWVICRVFKKTGDAK MEME-4 position-specific scoring matrix
--------------------------------------------------------------------------------
log-odds matrix: alength= 20 w= 17 n= 3115 bayes= 8.53073 E= 1.6e-059
-278 -358 -382 -273 -505 -399 -271 -296 360 -379 -326 -293 -442 214 -6 -378 -333 -354 -444 -423
-201 -496 339 255 -540 -351 -331 -346 -223 -431 -377 -220 -378 -76 -313 -336 -333 -342 -578 -488
-426 -525 -150 396 -604 -514 -491 -425 -520 -595 -541 -437 -629 -293 -516 -566 -539 -503 -621 -616
-367 -312 -415 -428 -153 -429 -410 -313 -419 -264 -306 -422 -485 -317 -349 -470 -434 -335 551 -213
-182 -235 -465 -454 -365 -465 -460 26 -468 -260 -268 -489 -469 -404 -411 -464 -300 414 -522 -500
-256 -247 -493 -468 -216 -487 -470 370 -446 152 159 -458 -504 -357 -425 -448 -311 231 -406 -368
-81 516 -482 -519 -494 -266 -509 -389 -535 -496 -432 -421 -422 -389 -461 193 -284 -313 -552 -540
-292 -259 -419 -382 -467 -399 -236 -296 31 -376 -353 -326 -389 -141 420 -396 -373 -402 -356 -433
-182 -235 -465 -454 -365 -465 -460 26 -468 -260 -268 -489 -469 -404 -411 -464 -300 414 -522 -500
-280 3 -426 -426 428 -453 -423 -127 -443 -98 -193 -441 -422 -383 -425 -236 -415 -220 -233 -98
-143 -305 -150 72 -363 -267 -182 -219 240 81 -233 204 -322 -23 -35 -218 -207 -245 -391 -316
-319 -339 -468 -431 -538 -466 -416 -307 388 -469 -398 -382 -477 -322 -38 -483 -411 -430 -469 -511
-108 -174 -320 -367 -389 -7 -367 -219 -327 -385 -270 -226 3 -242 -304 155 280 -231 -447 -436
-90 -261 -100 139 -320 215 -166 -201 -80 -279 -213 -103 -283 -23 87 65 27 -219 -374 -288
160 -123 199 -199 -162 -276 -238 42 -202 101 -64 -239 -320 -124 -196 -224 37 181 -277 -227
275 -99 -299 -241 -172 -247 -257 23 -216 16 -74 -263 -338 -148 145 -197 21 165 -283 -240
-124 -287 -173 -111 -342 -265 -167 -200 240 -271 -210 146 -307 -7 123 67 -189 60 -369 -297
--------------------------------------------------------------------------------
--------------------------------------------------------------------------------
	Motif KDEWVICRVFKKTGDAK MEME-4 position-specific probability matrix
--------------------------------------------------------------------------------
letter-probability matrix: alength= 20 w= 17 nsites= 10 E= 1.6e-059
0.000000 0.000000 0.000000 0.000000 0.000000 0.000000 0.000000 0.000000 0.800000 0.000000 0.000000 0.000000 0.000000 0.200000 0.000000 0.000000 0.000000 0.000000 0.000000 0.000000
0.000000 0.000000 0.600000 0.400000 0.000000 0.000000 0.000000 0.000000 0.000000 0.000000 0.000000 0.000000 0.000000 0.000000 0.000000 0.000000 0.000000 0.000000 0.000000 0.000000
0.000000 0.000000 0.100000 0.900000 0.000000 0.000000 0.000000 0.000000 0.000000 0.000000 0.000000 0.000000 0.000000 0.000000 0.000000 0.000000 0.000000 0.000000 0.000000 0.000000
0.000000 0.000000 0.000000 0.000000 0.000000 0.000000 0.000000 0.000000 0.000000 0.000000 0.000000 0.000000 0.000000 0.000000 0.000000 0.000000 0.000000 0.000000 1.000000 0.000000
0.000000 0.000000 0.000000 0.000000 0.000000 0.000000 0.000000 0.000000 0.000000 0.000000 0.000000 0.000000 0.000000 0.000000 0.000000 0.000000 0.000000 1.000000 0.000000 0.000000
0.000000 0.000000 0.000000 0.000000 0.000000 0.000000 0.000000 0.300000 0.000000 0.300000 0.100000 0.000000 0.000000 0.000000 0.000000 0.000000 0.000000 0.300000 0.000000 0.000000
0.000000 0.600000 0.000000 0.000000 0.000000 0.000000 0.000000 0.000000 0.000000 0.000000 0.000000 0.000000 0.000000 0.000000 0.000000 0.400000 0.000000 0.000000 0.000000 0.000000
0.000000 0.000000 0.000000 0.000000 0.000000 0.000000 0.000000 0.000000 0.200000 0.000000 0.000000 0.000000 0.000000 0.000000 0.800000 0.000000 0.000000 0.000000 0.000000 0.000000
0.000000 0.000000 0.000000 0.000000 0.000000 0.000000 0.000000 0.000000 0.000000 0.000000 0.000000 0.000000 0.000000 0.000000 0.000000 0.000000 0.000000 1.000000 0.000000 0.000000
0.000000 0.100000 0.000000 0.000000 0.700000 0.000000 0.000000 0.000000 0.000000 0.100000 0.000000 0.000000 0.000000 0.000000 0.000000 0.100000 0.000000 0.000000 0.000000 0.000000
0.000000 0.000000 0.000000 0.100000 0.000000 0.000000 0.000000 0.000000 0.400000 0.200000 0.000000 0.300000 0.000000 0.000000 0.000000 0.000000 0.000000 0.000000 0.000000 0.000000
0.000000 0.000000 0.000000 0.000000 0.000000 0.000000 0.000000 0.000000 1.000000 0.000000 0.000000 0.000000 0.000000 0.000000 0.000000 0.000000 0.000000 0.000000 0.000000 0.000000
0.000000 0.000000 0.000000 0.000000 0.000000 0.100000 0.000000 0.000000 0.000000 0.000000 0.000000 0.000000 0.100000 0.000000 0.000000 0.300000 0.500000 0.000000 0.000000 0.000000
0.000000 0.000000 0.000000 0.200000 0.000000 0.400000 0.000000 0.000000 0.000000 0.000000 0.000000 0.000000 0.000000 0.000000 0.100000 0.200000 0.100000 0.000000 0.000000 0.000000
0.200000 0.000000 0.300000 0.000000 0.000000 0.000000 0.000000 0.000000 0.000000 0.200000 0.000000 0.000000 0.000000 0.000000 0.000000 0.000000 0.100000 0.200000 0.000000 0.000000
0.400000 0.000000 0.000000 0.000000 0.000000 0.000000 0.000000 0.000000 0.000000 0.100000 0.000000 0.000000 0.000000 0.000000 0.200000 0.000000 0.100000 0.200000 0.000000 0.000000
0.000000 0.000000 0.000000 0.000000 0.000000 0.000000 0.000000 0.000000 0.400000 0.000000 0.000000 0.200000 0.000000 0.000000 0.100000 0.200000 0.000000 0.100000 0.000000 0.000000
--------------------------------------------------------------------------------
--------------------------------------------------------------------------------
	Motif KDEWVICRVFKKTGDAK MEME-4 regular expression
--------------------------------------------------------------------------------
[KQ][DE]EWV[ILV][CS][RK]VF[KNL]K[TS][GES][DALV][ARV][KNS]
--------------------------------------------------------------------------------
Time 1.95 secs.
********************************************************************************
********************************************************************************
MOTIF HLPPHTSLNINQTJMANAVHLAELSRVFRGSTSSTMDSAHQQLMSYNHMP MEME-5	width = 50 sites = 2 llr = 288 E-value = 8.6e-020
********************************************************************************
--------------------------------------------------------------------------------
	Motif HLPPHTSLNINQTJMANAVHLAELSRVFRGSTSSTMDSAHQQLMSYNHMP MEME-5 Description
--------------------------------------------------------------------------------
Simplified A :::::::::::::::a:a:::a:::::::5::::::::a:::::::::::
pos.-specific C ::::::::::::::::::::::::::::::::::::::::::::::::::
probability D ::::::::::::::::::::::::::::::::::::a:::::::::::::
matrix E ::::::::::::::::::::::a:::::::::::::::::::::::::::
F :::::::::::::::::::::::::::a::::::::::::::::::::::
G :::::::::::::::::::::::::::::5::::::::::::::::::::
H a:::a::::::::::::::a:::::::::::::::::::a:::::::a::
I :::::::::a:::5::::::::::::::::::::::::::::::::::::
K ::::::::::::::::::::::::::::::::::::::::::::::::::
L :a:::::a:::::5::::::a::a::::::::::::::::::a:::::::
M ::::::::::::::a::::::::::::::::::::a:::::::a::::a:
N ::::::::a:a:::::a:::::::::::::::::::::::::::::5:::
P ::5a:::::::::::::::::::::::::::::::::::::::::::::a
Q ::5::::::::a::::::::::::::::::::::::::::aa::::::::
R :::::::::::::::::::::::::a::a:::::::::::::::::::::
S ::::::a:::::::::::::::::a:::::a:aa:::a::::::a:5:::
T :::::a::::::a::::::::::::::::::a::a:::::::::::::::
V ::::::::::::::::::a:::::::a:::::::::::::::::::::::
W ::::::::::::::::::::::::::::::::::::::::::::::::::
Y :::::::::::::::::::::::::::::::::::::::::::::a::::
bits 6.0
5.4 * * * ** * *
4.8 * * * * * * * * *** * **
4.2 * ** **** ****** ** **** ** **** * * ***
Relative 3.6 ***************************** **************** ***
Entropy 3.0 **************************************************
(208.0 bits) 2.4 **************************************************
1.8 **************************************************
1.2 **************************************************
0.6 **************************************************
0.0 --------------------------------------------------
Multilevel HLPPHTSLNINQTIMANAVHLAELSRVFRASTSSTMDSAHQQLMSYNHMP
consensus Q L G S
sequence
--------------------------------------------------------------------------------
--------------------------------------------------------------------------------
	Motif HLPPHTSLNINQTJMANAVHLAELSRVFRGSTSSTMDSAHQQLMSYNHMP MEME-5 sites sorted by position p-value
--------------------------------------------------------------------------------
Sequence name Start P-value Site
------------- ----- --------- --------------------------------------------------
Bra007855.1 212 1.03e-63 YSSDLLQLPA HLQPHTSLNINQTIMANAVHLAELSRVFRASTSSTMDSAHQQLMSYSHMP VSGLNLNLGG
Bra032095.1 212 3.12e-63 YSSDLLQFPS HLPPHTSLNINQTLMANAVHLAELSRVFRGSTSSTMDSAHQQLMSYNHMP VSGLNLNLGG
--------------------------------------------------------------------------------
--------------------------------------------------------------------------------
	Motif HLPPHTSLNINQTJMANAVHLAELSRVFRGSTSSTMDSAHQQLMSYNHMP MEME-5 block diagrams
--------------------------------------------------------------------------------
SEQUENCE NAME POSITION P-VALUE MOTIF DIAGRAM
------------- ---------------- -------------
Bra007855.1 1e-63 211_[5]_56
Bra032095.1 3.1e-63 211_[5]_56
--------------------------------------------------------------------------------
--------------------------------------------------------------------------------
	Motif HLPPHTSLNINQTJMANAVHLAELSRVFRGSTSSTMDSAHQQLMSYNHMP MEME-5 in BLOCKS format
--------------------------------------------------------------------------------
BL MOTIF HLPPHTSLNINQTJMANAVHLAELSRVFRGSTSSTMDSAHQQLMSYNHMP width=50 seqs=2
Bra007855.1 ( 212) HLQPHTSLNINQTIMANAVHLAELSRVFRASTSSTMDSAHQQLMSYSHMP 1
Bra032095.1 ( 212) HLPPHTSLNINQTLMANAVHLAELSRVFRGSTSSTMDSAHQQLMSYNHMP 1
//
--------------------------------------------------------------------------------
--------------------------------------------------------------------------------
	Motif HLPPHTSLNINQTJMANAVHLAELSRVFRGSTSSTMDSAHQQLMSYNHMP MEME-5 position-specific scoring matrix
--------------------------------------------------------------------------------
log-odds matrix: alength= 20 w= 50 n= 2785 bayes= 10.4424 E= 8.6e-020
-210 -205 -181 -218 -167 -284 441 -218 -232 -248 -200 -76 -309 40 -101 -238 -236 -243 -237 -55
-191 -186 -381 -323 -87 -381 -316 88 -305 314 33 -360 -347 -187 -253 -353 -256 -37 -266 -253
-60 -195 -138 -61 -267 -223 -87 -140 -99 -204 -161 -151 257 346 -75 -174 -165 -166 -297 -275
-63 -219 -229 -213 -303 -254 -264 -180 -210 -254 -255 -267 371 -132 -203 -203 -208 -203 -396 -362
-210 -205 -181 -218 -167 -284 441 -218 -232 -248 -200 -76 -309 40 -101 -238 -236 -243 -237 -55
-73 -114 -222 -232 -261 -249 -254 -62 -197 -233 -147 -142 -279 -125 -185 2 327 -93 -329 -306
-27 -104 -201 -231 -277 -196 -256 -175 -207 -285 -222 -130 -257 -153 -190 276 66 -211 -347 -292
-191 -186 -381 -323 -87 -381 -316 88 -305 314 33 -360 -347 -187 -253 -353 -256 -37 -266 -253
-249 -256 -133 -288 -337 -276 -116 -196 -250 -359 -300 390 -359 -158 -257 -192 -234 -290 -352 -337
-186 -196 -356 -348 -191 -387 -386 453 -321 -9 -38 -343 -408 -266 -318 -348 -234 145 -355 -290
-249 -256 -133 -288 -337 -276 -116 -196 -250 -359 -300 390 -359 -158 -257 -192 -234 -290 -352 -337
-168 -243 -253 -79 -353 -343 -47 -211 -187 -234 -146 -214 -301 478 -131 -283 -264 -262 -322 -356
-73 -114 -222 -232 -261 -249 -254 -62 -197 -233 -147 -142 -279 -125 -185 2 327 -93 -329 -306
-162 -163 -364 -336 -103 -378 -339 389 -312 187 16 -338 -374 -218 -284 -335 -220 112 -281 -254
-334 -294 -472 -467 -325 -474 -459 -109 -434 -157 516 -469 -489 -360 -438 -464 -396 -226 -352 -345
371 -22 -251 -217 -249 -115 -291 -96 -238 -213 -163 -255 -281 -167 -217 -83 -149 -42 -325 -311
-249 -256 -133 -288 -337 -276 -116 -196 -250 -359 -300 390 -359 -158 -257 -192 -234 -290 -352 -337
371 -22 -251 -217 -249 -115 -291 -96 -238 -213 -163 -255 -281 -167 -217 -83 -149 -42 -325 -311
-38 -103 -313 -285 -208 -326 -305 181 -295 -107 -113 -328 -322 -233 -252 -305 -154 376 -360 -328
-210 -205 -181 -218 -167 -284 441 -218 -232 -248 -200 -76 -309 40 -101 -238 -236 -243 -237 -55
-191 -186 -381 -323 -87 -381 -316 88 -305 314 33 -360 -347 -187 -253 -353 -256 -37 -266 -253
371 -22 -251 -217 -249 -115 -291 -96 -238 -213 -163 -255 -281 -167 -217 -83 -149 -42 -325 -311
-384 -499 -176 395 -571 -479 -457 -399 -447 -554 -503 -404 -572 -256 -458 -517 -494 -467 -594 -576
-191 -186 -381 -323 -87 -381 -316 88 -305 314 33 -360 -347 -187 -253 -353 -256 -37 -266 -253
-27 -104 -201 -231 -277 -196 -256 -175 -207 -285 -222 -130 -257 -153 -190 276 66 -211 -347 -292
-259 -228 -370 -354 -421 -362 -214 -264 -84 -348 -330 -301 -353 -133 424 -365 -345 -369 -326 -398
-38 -103 -313 -285 -208 -326 -305 181 -295 -107 -113 -328 -322 -233 -252 -305 -154 376 -360 -328
-252 -183 -394 -394 427 -414 -334 -95 -403 -119 -164 -398 -394 -332 -379 -349 -374 -188 -187 -45
-259 -228 -370 -354 -421 -362 -214 -264 -84 -348 -330 -301 -353 -133 424 -365 -345 -369 -326 -398
240 -91 -195 -215 -296 285 -274 -165 -224 -282 -219 -197 -270 -164 -204 -128 -184 -124 -333 -324
-27 -104 -201 -231 -277 -196 -256 -175 -207 -285 -222 -130 -257 -153 -190 276 66 -211 -347 -292
-73 -114 -222 -232 -261 -249 -254 -62 -197 -233 -147 -142 -279 -125 -185 2 327 -93 -329 -306
-27 -104 -201 -231 -277 -196 -256 -175 -207 -285 -222 -130 -257 -153 -190 276 66 -211 -347 -292
-27 -104 -201 -231 -277 -196 -256 -175 -207 -285 -222 -130 -257 -153 -190 276 66 -211 -347 -292
-73 -114 -222 -232 -261 -249 -254 -62 -197 -233 -147 -142 -279 -125 -185 2 327 -93 -329 -306
-334 -294 -472 -467 -325 -474 -459 -109 -434 -157 516 -469 -489 -360 -438 -464 -396 -226 -352 -345
-242 -312 405 -66 -392 -321 -273 -278 -330 -396 -352 -88 -429 -228 -318 -326 -350 -318 -422 -380
-27 -104 -201 -231 -277 -196 -256 -175 -207 -285 -222 -130 -257 -153 -190 276 66 -211 -347 -292
371 -22 -251 -217 -249 -115 -291 -96 -238 -213 -163 -255 -281 -167 -217 -83 -149 -42 -325 -311
-210 -205 -181 -218 -167 -284 441 -218 -232 -248 -200 -76 -309 40 -101 -238 -236 -243 -237 -55
-168 -243 -253 -79 -353 -343 -47 -211 -187 -234 -146 -214 -301 478 -131 -283 -264 -262 -322 -356
-168 -243 -253 -79 -353 -343 -47 -211 -187 -234 -146 -214 -301 478 -131 -283 -264 -262 -322 -356
-191 -186 -381 -323 -87 -381 -316 88 -305 314 33 -360 -347 -187 -253 -353 -256 -37 -266 -253
-334 -294 -472 -467 -325 -474 -459 -109 -434 -157 516 -469 -489 -360 -438 -464 -396 -226 -352 -345
-27 -104 -201 -231 -277 -196 -256 -175 -207 -285 -222 -130 -257 -153 -190 276 66 -211 -347 -292
-135 -146 -244 -238 131 -277 -25 -74 -226 -144 -135 -225 -300 -148 -188 -239 -237 -137 -45 382
-84 -170 -41 -143 -278 -154 -101 -158 -139 -285 -224 305 -257 -64 -148 121 -29 -211 -319 -265
-210 -205 -181 -218 -167 -284 441 -218 -232 -248 -200 -76 -309 40 -101 -238 -236 -243 -237 -55
-334 -294 -472 -467 -325 -474 -459 -109 -434 -157 516 -469 -489 -360 -438 -464 -396 -226 -352 -345
-63 -219 -229 -213 -303 -254 -264 -180 -210 -254 -255 -267 371 -132 -203 -203 -208 -203 -396 -362
--------------------------------------------------------------------------------
--------------------------------------------------------------------------------
	Motif HLPPHTSLNINQTJMANAVHLAELSRVFRGSTSSTMDSAHQQLMSYNHMP MEME-5 position-specific probability matrix
--------------------------------------------------------------------------------
letter-probability matrix: alength= 20 w= 50 nsites= 2 E= 8.6e-020
0.000000 0.000000 0.000000 0.000000 0.000000 0.000000 1.000000 0.000000 0.000000 0.000000 0.000000 0.000000 0.000000 0.000000 0.000000 0.000000 0.000000 0.000000 0.000000 0.000000
0.000000 0.000000 0.000000 0.000000 0.000000 0.000000 0.000000 0.000000 0.000000 1.000000 0.000000 0.000000 0.000000 0.000000 0.000000 0.000000 0.000000 0.000000 0.000000 0.000000
0.000000 0.000000 0.000000 0.000000 0.000000 0.000000 0.000000 0.000000 0.000000 0.000000 0.000000 0.000000 0.500000 0.500000 0.000000 0.000000 0.000000 0.000000 0.000000 0.000000
0.000000 0.000000 0.000000 0.000000 0.000000 0.000000 0.000000 0.000000 0.000000 0.000000 0.000000 0.000000 1.000000 0.000000 0.000000 0.000000 0.000000 0.000000 0.000000 0.000000
0.000000 0.000000 0.000000 0.000000 0.000000 0.000000 1.000000 0.000000 0.000000 0.000000 0.000000 0.000000 0.000000 0.000000 0.000000 0.000000 0.000000 0.000000 0.000000 0.000000
0.000000 0.000000 0.000000 0.000000 0.000000 0.000000 0.000000 0.000000 0.000000 0.000000 0.000000 0.000000 0.000000 0.000000 0.000000 0.000000 1.000000 0.000000 0.000000 0.000000
0.000000 0.000000 0.000000 0.000000 0.000000 0.000000 0.000000 0.000000 0.000000 0.000000 0.000000 0.000000 0.000000 0.000000 0.000000 1.000000 0.000000 0.000000 0.000000 0.000000
0.000000 0.000000 0.000000 0.000000 0.000000 0.000000 0.000000 0.000000 0.000000 1.000000 0.000000 0.000000 0.000000 0.000000 0.000000 0.000000 0.000000 0.000000 0.000000 0.000000
0.000000 0.000000 0.000000 0.000000 0.000000 0.000000 0.000000 0.000000 0.000000 0.000000 0.000000 1.000000 0.000000 0.000000 0.000000 0.000000 0.000000 0.000000 0.000000 0.000000
0.000000 0.000000 0.000000 0.000000 0.000000 0.000000 0.000000 1.000000 0.000000 0.000000 0.000000 0.000000 0.000000 0.000000 0.000000 0.000000 0.000000 0.000000 0.000000 0.000000
0.000000 0.000000 0.000000 0.000000 0.000000 0.000000 0.000000 0.000000 0.000000 0.000000 0.000000 1.000000 0.000000 0.000000 0.000000 0.000000 0.000000 0.000000 0.000000 0.000000
0.000000 0.000000 0.000000 0.000000 0.000000 0.000000 0.000000 0.000000 0.000000 0.000000 0.000000 0.000000 0.000000 1.000000 0.000000 0.000000 0.000000 0.000000 0.000000 0.000000
0.000000 0.000000 0.000000 0.000000 0.000000 0.000000 0.000000 0.000000 0.000000 0.000000 0.000000 0.000000 0.000000 0.000000 0.000000 0.000000 1.000000 0.000000 0.000000 0.000000
0.000000 0.000000 0.000000 0.000000 0.000000 0.000000 0.000000 0.500000 0.000000 0.500000 0.000000 0.000000 0.000000 0.000000 0.000000 0.000000 0.000000 0.000000 0.000000 0.000000
0.000000 0.000000 0.000000 0.000000 0.000000 0.000000 0.000000 0.000000 0.000000 0.000000 1.000000 0.000000 0.000000 0.000000 0.000000 0.000000 0.000000 0.000000 0.000000 0.000000
1.000000 0.000000 0.000000 0.000000 0.000000 0.000000 0.000000 0.000000 0.000000 0.000000 0.000000 0.000000 0.000000 0.000000 0.000000 0.000000 0.000000 0.000000 0.000000 0.000000
0.000000 0.000000 0.000000 0.000000 0.000000 0.000000 0.000000 0.000000 0.000000 0.000000 0.000000 1.000000 0.000000 0.000000 0.000000 0.000000 0.000000 0.000000 0.000000 0.000000
1.000000 0.000000 0.000000 0.000000 0.000000 0.000000 0.000000 0.000000 0.000000 0.000000 0.000000 0.000000 0.000000 0.000000 0.000000 0.000000 0.000000 0.000000 0.000000 0.000000
0.000000 0.000000 0.000000 0.000000 0.000000 0.000000 0.000000 0.000000 0.000000 0.000000 0.000000 0.000000 0.000000 0.000000 0.000000 0.000000 0.000000 1.000000 0.000000 0.000000
0.000000 0.000000 0.000000 0.000000 0.000000 0.000000 1.000000 0.000000 0.000000 0.000000 0.000000 0.000000 0.000000 0.000000 0.000000 0.000000 0.000000 0.000000 0.000000 0.000000
0.000000 0.000000 0.000000 0.000000 0.000000 0.000000 0.000000 0.000000 0.000000 1.000000 0.000000 0.000000 0.000000 0.000000 0.000000 0.000000 0.000000 0.000000 0.000000 0.000000
1.000000 0.000000 0.000000 0.000000 0.000000 0.000000 0.000000 0.000000 0.000000 0.000000 0.000000 0.000000 0.000000 0.000000 0.000000 0.000000 0.000000 0.000000 0.000000 0.000000
0.000000 0.000000 0.000000 1.000000 0.000000 0.000000 0.000000 0.000000 0.000000 0.000000 0.000000 0.000000 0.000000 0.000000 0.000000 0.000000 0.000000 0.000000 0.000000 0.000000
0.000000 0.000000 0.000000 0.000000 0.000000 0.000000 0.000000 0.000000 0.000000 1.000000 0.000000 0.000000 0.000000 0.000000 0.000000 0.000000 0.000000 0.000000 0.000000 0.000000
0.000000 0.000000 0.000000 0.000000 0.000000 0.000000 0.000000 0.000000 0.000000 0.000000 0.000000 0.000000 0.000000 0.000000 0.000000 1.000000 0.000000 0.000000 0.000000 0.000000
0.000000 0.000000 0.000000 0.000000 0.000000 0.000000 0.000000 0.000000 0.000000 0.000000 0.000000 0.000000 0.000000 0.000000 1.000000 0.000000 0.000000 0.000000 0.000000 0.000000
0.000000 0.000000 0.000000 0.000000 0.000000 0.000000 0.000000 0.000000 0.000000 0.000000 0.000000 0.000000 0.000000 0.000000 0.000000 0.000000 0.000000 1.000000 0.000000 0.000000
0.000000 0.000000 0.000000 0.000000 1.000000 0.000000 0.000000 0.000000 0.000000 0.000000 0.000000 0.000000 0.000000 0.000000 0.000000 0.000000 0.000000 0.000000 0.000000 0.000000
0.000000 0.000000 0.000000 0.000000 0.000000 0.000000 0.000000 0.000000 0.000000 0.000000 0.000000 0.000000 0.000000 0.000000 1.000000 0.000000 0.000000 0.000000 0.000000 0.000000
0.500000 0.000000 0.000000 0.000000 0.000000 0.500000 0.000000 0.000000 0.000000 0.000000 0.000000 0.000000 0.000000 0.000000 0.000000 0.000000 0.000000 0.000000 0.000000 0.000000
0.000000 0.000000 0.000000 0.000000 0.000000 0.000000 0.000000 0.000000 0.000000 0.000000 0.000000 0.000000 0.000000 0.000000 0.000000 1.000000 0.000000 0.000000 0.000000 0.000000
0.000000 0.000000 0.000000 0.000000 0.000000 0.000000 0.000000 0.000000 0.000000 0.000000 0.000000 0.000000 0.000000 0.000000 0.000000 0.000000 1.000000 0.000000 0.000000 0.000000
0.000000 0.000000 0.000000 0.000000 0.000000 0.000000 0.000000 0.000000 0.000000 0.000000 0.000000 0.000000 0.000000 0.000000 0.000000 1.000000 0.000000 0.000000 0.000000 0.000000
0.000000 0.000000 0.000000 0.000000 0.000000 0.000000 0.000000 0.000000 0.000000 0.000000 0.000000 0.000000 0.000000 0.000000 0.000000 1.000000 0.000000 0.000000 0.000000 0.000000
0.000000 0.000000 0.000000 0.000000 0.000000 0.000000 0.000000 0.000000 0.000000 0.000000 0.000000 0.000000 0.000000 0.000000 0.000000 0.000000 1.000000 0.000000 0.000000 0.000000
0.000000 0.000000 0.000000 0.000000 0.000000 0.000000 0.000000 0.000000 0.000000 0.000000 1.000000 0.000000 0.000000 0.000000 0.000000 0.000000 0.000000 0.000000 0.000000 0.000000
0.000000 0.000000 1.000000 0.000000 0.000000 0.000000 0.000000 0.000000 0.000000 0.000000 0.000000 0.000000 0.000000 0.000000 0.000000 0.000000 0.000000 0.000000 0.000000 0.000000
0.000000 0.000000 0.000000 0.000000 0.000000 0.000000 0.000000 0.000000 0.000000 0.000000 0.000000 0.000000 0.000000 0.000000 0.000000 1.000000 0.000000 0.000000 0.000000 0.000000
1.000000 0.000000 0.000000 0.000000 0.000000 0.000000 0.000000 0.000000 0.000000 0.000000 0.000000 0.000000 0.000000 0.000000 0.000000 0.000000 0.000000 0.000000 0.000000 0.000000
0.000000 0.000000 0.000000 0.000000 0.000000 0.000000 1.000000 0.000000 0.000000 0.000000 0.000000 0.000000 0.000000 0.000000 0.000000 0.000000 0.000000 0.000000 0.000000 0.000000
0.000000 0.000000 0.000000 0.000000 0.000000 0.000000 0.000000 0.000000 0.000000 0.000000 0.000000 0.000000 0.000000 1.000000 0.000000 0.000000 0.000000 0.000000 0.000000 0.000000
0.000000 0.000000 0.000000 0.000000 0.000000 0.000000 0.000000 0.000000 0.000000 0.000000 0.000000 0.000000 0.000000 1.000000 0.000000 0.000000 0.000000 0.000000 0.000000 0.000000
0.000000 0.000000 0.000000 0.000000 0.000000 0.000000 0.000000 0.000000 0.000000 1.000000 0.000000 0.000000 0.000000 0.000000 0.000000 0.000000 0.000000 0.000000 0.000000 0.000000
0.000000 0.000000 0.000000 0.000000 0.000000 0.000000 0.000000 0.000000 0.000000 0.000000 1.000000 0.000000 0.000000 0.000000 0.000000 0.000000 0.000000 0.000000 0.000000 0.000000
0.000000 0.000000 0.000000 0.000000 0.000000 0.000000 0.000000 0.000000 0.000000 0.000000 0.000000 0.000000 0.000000 0.000000 0.000000 1.000000 0.000000 0.000000 0.000000 0.000000
0.000000 0.000000 0.000000 0.000000 0.000000 0.000000 0.000000 0.000000 0.000000 0.000000 0.000000 0.000000 0.000000 0.000000 0.000000 0.000000 0.000000 0.000000 0.000000 1.000000
0.000000 0.000000 0.000000 0.000000 0.000000 0.000000 0.000000 0.000000 0.000000 0.000000 0.000000 0.500000 0.000000 0.000000 0.000000 0.500000 0.000000 0.000000 0.000000 0.000000
0.000000 0.000000 0.000000 0.000000 0.000000 0.000000 1.000000 0.000000 0.000000 0.000000 0.000000 0.000000 0.000000 0.000000 0.000000 0.000000 0.000000 0.000000 0.000000 0.000000
0.000000 0.000000 0.000000 0.000000 0.000000 0.000000 0.000000 0.000000 0.000000 0.000000 1.000000 0.000000 0.000000 0.000000 0.000000 0.000000 0.000000 0.000000 0.000000 0.000000
0.000000 0.000000 0.000000 0.000000 0.000000 0.000000 0.000000 0.000000 0.000000 0.000000 0.000000 0.000000 1.000000 0.000000 0.000000 0.000000 0.000000 0.000000 0.000000 0.000000
--------------------------------------------------------------------------------
--------------------------------------------------------------------------------
	Motif HLPPHTSLNINQTJMANAVHLAELSRVFRGSTSSTMDSAHQQLMSYNHMP MEME-5 regular expression
--------------------------------------------------------------------------------
HL[PQ]PHTSLNINQT[IL]MANAVHLAELSRVFR[AG]STSSTMDSAHQQLMSY[NS]HMP
--------------------------------------------------------------------------------
Time 2.36 secs.
********************************************************************************
********************************************************************************
MOTIF NFRSFQENFNHFPYFGSSSASTMTPPVNLPSSHGGTGMNYWLQTTAEENE MEME-6	width = 50 sites = 2 llr = 282 E-value = 8.0e-016
********************************************************************************
--------------------------------------------------------------------------------
	Motif NFRSFQENFNHFPYFGSSSASTMTPPVNLPSSHGGTGMNYWLQTTAEENE MEME-6 Description
--------------------------------------------------------------------------------
Simplified A :::::::::::::::::::a:::::::::::::::::::::::::a::::
pos.-specific C ::::::::::::::::::::::::::::::::::::::::::::::::::
probability D ::::::::::::::::::::::::::::::::::::::::::::::::::
matrix E ::::::a:::::::::::::::::::::::::::::::::::::::aa:a
F :5::a:::a::a::5:::::::::::::::::::::::::::::::::::
G :::::::::::::::a:::::::::::::::::aa:a:::::::::::::
H ::::::::::a:::::::::::::::::::::a:::::::::::::::::
I :5::::::::::::::::::::::::::::::::::::::::::::::::
K ::::::::::::::::::::::::::::::::::::::::::::::::::
L ::::::::::::::::::::::::::::a::::::::::::a::::::::
M ::::::::::::::::::::::a::::::::::::::a::::::::::::
N a::::::a:a:::::::::::::::::a::::::::::a:::::::::a:
P ::::::::::::a:::::::::::55:::a::::::::::::::::::::
Q :::::a::::::::::::::::::::::::::::::::::::a:::::::
R ::a:::::::::::::::::::::::::::::::::::::::::::::::
S :::a::::::::::::aaa:a::::5::::aa::::::::::::::::::
T :::::::::::::::::::::a:a5::::::::::a:::::::aa:::::
V ::::::::::::::::::::::::::a:::::::::::::::::::::::
W ::::::::::::::::::::::::::::::::::::::::a:::::::::
Y :::::::::::::a5::::::::::::::::::::::::a::::::::::
bits 6.0
5.4 * * * * *
4.8 ** * ** * * * * *
4.2 * * ********** * * ** * * **** * *****
Relative 3.6 ************************ ************************
Entropy 3.0 ************************* ************************
(203.7 bits) 2.4 **************************************************
1.8 **************************************************
1.2 **************************************************
0.6 **************************************************
0.0 --------------------------------------------------
Multilevel NFRSFQENFNHFPYFGSSSASTMTPPVNLPSSHGGTGMNYWLQTTAEENE
consensus I Y TS
sequence
--------------------------------------------------------------------------------
--------------------------------------------------------------------------------
	Motif NFRSFQENFNHFPYFGSSSASTMTPPVNLPSSHGGTGMNYWLQTTAEENE MEME-6 sites sorted by position p-value
--------------------------------------------------------------------------------
Sequence name Start P-value Site
------------- ----- --------- --------------------------------------------------
Bra003023.1 292 2.12e-62 FVSRNVSTLS NIRSFQENFNHFPYFGSSSASTMTPSVNLPSSHGGTGMNYWLQTTAEENE TKAGLLNGGL
Bra022685.1 302 5.04e-62 FVSRNVSSLS NFRSFQENFNHFPYYGSSSASTMTTPVNLPSSHGGTGMNYWLQTTAEENE TKAGLLNGGL
--------------------------------------------------------------------------------
--------------------------------------------------------------------------------
	Motif NFRSFQENFNHFPYFGSSSASTMTPPVNLPSSHGGTGMNYWLQTTAEENE MEME-6 block diagrams
--------------------------------------------------------------------------------
SEQUENCE NAME POSITION P-VALUE MOTIF DIAGRAM
------------- ---------------- -------------
Bra003023.1 2.1e-62 291_[6]_16
Bra022685.1 5e-62 301_[6]_16
--------------------------------------------------------------------------------
--------------------------------------------------------------------------------
	Motif NFRSFQENFNHFPYFGSSSASTMTPPVNLPSSHGGTGMNYWLQTTAEENE MEME-6 in BLOCKS format
--------------------------------------------------------------------------------
BL MOTIF NFRSFQENFNHFPYFGSSSASTMTPPVNLPSSHGGTGMNYWLQTTAEENE width=50 seqs=2
Bra003023.1 ( 292) NIRSFQENFNHFPYFGSSSASTMTPSVNLPSSHGGTGMNYWLQTTAEENE 1
Bra022685.1 ( 302) NFRSFQENFNHFPYYGSSSASTMTTPVNLPSSHGGTGMNYWLQTTAEENE 1
//
--------------------------------------------------------------------------------
--------------------------------------------------------------------------------
	Motif NFRSFQENFNHFPYFGSSSASTMTPPVNLPSSHGGTGMNYWLQTTAEENE MEME-6 position-specific scoring matrix
--------------------------------------------------------------------------------
log-odds matrix: alength= 20 w= 50 n= 2785 bayes= 10.4424 E= 8.0e-016
-249 -256 -133 -288 -337 -276 -116 -196 -250 -359 -300 390 -359 -158 -257 -192 -234 -290 -352 -337
-144 -131 -338 -323 324 -350 -268 319 -309 9 -27 -313 -351 -224 -282 -298 -220 61 -167 -55
-259 -228 -370 -354 -421 -362 -214 -264 -84 -348 -330 -301 -353 -133 424 -365 -345 -369 -326 -398
-27 -104 -201 -231 -277 -196 -256 -175 -207 -285 -222 -130 -257 -153 -190 276 66 -211 -347 -292
-252 -183 -394 -394 427 -414 -334 -95 -403 -119 -164 -398 -394 -332 -379 -349 -374 -188 -187 -45
-168 -243 -253 -79 -353 -343 -47 -211 -187 -234 -146 -214 -301 478 -131 -283 -264 -262 -322 -356
-384 -499 -176 395 -571 -479 -457 -399 -447 -554 -503 -404 -572 -256 -458 -517 -494 -467 -594 -576
-249 -256 -133 -288 -337 -276 -116 -196 -250 -359 -300 390 -359 -158 -257 -192 -234 -290 -352 -337
-252 -183 -394 -394 427 -414 -334 -95 -403 -119 -164 -398 -394 -332 -379 -349 -374 -188 -187 -45
-249 -256 -133 -288 -337 -276 -116 -196 -250 -359 -300 390 -359 -158 -257 -192 -234 -290 -352 -337
-210 -205 -181 -218 -167 -284 441 -218 -232 -248 -200 -76 -309 40 -101 -238 -236 -243 -237 -55
-252 -183 -394 -394 427 -414 -334 -95 -403 -119 -164 -398 -394 -332 -379 -349 -374 -188 -187 -45
-63 -219 -229 -213 -303 -254 -264 -180 -210 -254 -255 -267 371 -132 -203 -203 -208 -203 -396 -362
-135 -146 -244 -238 131 -277 -25 -74 -226 -144 -135 -225 -300 -148 -188 -239 -237 -137 -45 382
-167 -148 -296 -287 352 -335 -67 -78 -288 -126 -138 -278 -334 -201 -244 -269 -279 -152 -45 268
-116 -258 -219 -288 -402 364 -326 -298 -285 -423 -339 -218 -371 -260 -255 -255 -325 -310 -386 -396
-27 -104 -201 -231 -277 -196 -256 -175 -207 -285 -222 -130 -257 -153 -190 276 66 -211 -347 -292
-27 -104 -201 -231 -277 -196 -256 -175 -207 -285 -222 -130 -257 -153 -190 276 66 -211 -347 -292
-27 -104 -201 -231 -277 -196 -256 -175 -207 -285 -222 -130 -257 -153 -190 276 66 -211 -347 -292
371 -22 -251 -217 -249 -115 -291 -96 -238 -213 -163 -255 -281 -167 -217 -83 -149 -42 -325 -311
-27 -104 -201 -231 -277 -196 -256 -175 -207 -285 -222 -130 -257 -153 -190 276 66 -211 -347 -292
-73 -114 -222 -232 -261 -249 -254 -62 -197 -233 -147 -142 -279 -125 -185 2 327 -93 -329 -306
-334 -294 -472 -467 -325 -474 -459 -109 -434 -157 516 -469 -489 -360 -438 -464 -396 -226 -352 -345
-73 -114 -222 -232 -261 -249 -254 -62 -197 -233 -147 -142 -279 -125 -185 2 327 -93 -329 -306
-23 -129 -160 -141 -234 -196 -192 -82 -133 -195 -162 -149 290 -57 -127 -53 150 -92 -305 -267
-9 -138 -152 -146 -242 -172 -194 -132 -144 -224 -194 -137 294 -65 -136 113 -53 -149 -324 -271
-38 -103 -313 -285 -208 -326 -305 181 -295 -107 -113 -328 -322 -233 -252 -305 -154 376 -360 -328
-249 -256 -133 -288 -337 -276 -116 -196 -250 -359 -300 390 -359 -158 -257 -192 -234 -290 -352 -337
-191 -186 -381 -323 -87 -381 -316 88 -305 314 33 -360 -347 -187 -253 -353 -256 -37 -266 -253
-63 -219 -229 -213 -303 -254 -264 -180 -210 -254 -255 -267 371 -132 -203 -203 -208 -203 -396 -362
-27 -104 -201 -231 -277 -196 -256 -175 -207 -285 -222 -130 -257 -153 -190 276 66 -211 -347 -292
-27 -104 -201 -231 -277 -196 -256 -175 -207 -285 -222 -130 -257 -153 -190 276 66 -211 -347 -292
-210 -205 -181 -218 -167 -284 441 -218 -232 -248 -200 -76 -309 40 -101 -238 -236 -243 -237 -55
-116 -258 -219 -288 -402 364 -326 -298 -285 -423 -339 -218 -371 -260 -255 -255 -325 -310 -386 -396
-116 -258 -219 -288 -402 364 -326 -298 -285 -423 -339 -218 -371 -260 -255 -255 -325 -310 -386 -396
-73 -114 -222 -232 -261 -249 -254 -62 -197 -233 -147 -142 -279 -125 -185 2 327 -93 -329 -306
-116 -258 -219 -288 -402 364 -326 -298 -285 -423 -339 -218 -371 -260 -255 -255 -325 -310 -386 -396
-334 -294 -472 -467 -325 -474 -459 -109 -434 -157 516 -469 -489 -360 -438 -464 -396 -226 -352 -345
-249 -256 -133 -288 -337 -276 -116 -196 -250 -359 -300 390 -359 -158 -257 -192 -234 -290 -352 -337
-135 -146 -244 -238 131 -277 -25 -74 -226 -144 -135 -225 -300 -148 -188 -239 -237 -137 -45 382
-331 -282 -384 -395 -120 -398 -372 -273 -383 -231 -271 -389 -455 -284 -316 -435 -399 -298 547 -175
-191 -186 -381 -323 -87 -381 -316 88 -305 314 33 -360 -347 -187 -253 -353 -256 -37 -266 -253
-168 -243 -253 -79 -353 -343 -47 -211 -187 -234 -146 -214 -301 478 -131 -283 -264 -262 -322 -356
-73 -114 -222 -232 -261 -249 -254 -62 -197 -233 -147 -142 -279 -125 -185 2 327 -93 -329 -306
-73 -114 -222 -232 -261 -249 -254 -62 -197 -233 -147 -142 -279 -125 -185 2 327 -93 -329 -306
371 -22 -251 -217 -249 -115 -291 -96 -238 -213 -163 -255 -281 -167 -217 -83 -149 -42 -325 -311
-384 -499 -176 395 -571 -479 -457 -399 -447 -554 -503 -404 -572 -256 -458 -517 -494 -467 -594 -576
-384 -499 -176 395 -571 -479 -457 -399 -447 -554 -503 -404 -572 -256 -458 -517 -494 -467 -594 -576
-249 -256 -133 -288 -337 -276 -116 -196 -250 -359 -300 390 -359 -158 -257 -192 -234 -290 -352 -337
-384 -499 -176 395 -571 -479 -457 -399 -447 -554 -503 -404 -572 -256 -458 -517 -494 -467 -594 -576
--------------------------------------------------------------------------------
--------------------------------------------------------------------------------
	Motif NFRSFQENFNHFPYFGSSSASTMTPPVNLPSSHGGTGMNYWLQTTAEENE MEME-6 position-specific probability matrix
--------------------------------------------------------------------------------
letter-probability matrix: alength= 20 w= 50 nsites= 2 E= 8.0e-016
0.000000 0.000000 0.000000 0.000000 0.000000 0.000000 0.000000 0.000000 0.000000 0.000000 0.000000 1.000000 0.000000 0.000000 0.000000 0.000000 0.000000 0.000000 0.000000 0.000000
0.000000 0.000000 0.000000 0.000000 0.500000 0.000000 0.000000 0.500000 0.000000 0.000000 0.000000 0.000000 0.000000 0.000000 0.000000 0.000000 0.000000 0.000000 0.000000 0.000000
0.000000 0.000000 0.000000 0.000000 0.000000 0.000000 0.000000 0.000000 0.000000 0.000000 0.000000 0.000000 0.000000 0.000000 1.000000 0.000000 0.000000 0.000000 0.000000 0.000000
0.000000 0.000000 0.000000 0.000000 0.000000 0.000000 0.000000 0.000000 0.000000 0.000000 0.000000 0.000000 0.000000 0.000000 0.000000 1.000000 0.000000 0.000000 0.000000 0.000000
0.000000 0.000000 0.000000 0.000000 1.000000 0.000000 0.000000 0.000000 0.000000 0.000000 0.000000 0.000000 0.000000 0.000000 0.000000 0.000000 0.000000 0.000000 0.000000 0.000000
0.000000 0.000000 0.000000 0.000000 0.000000 0.000000 0.000000 0.000000 0.000000 0.000000 0.000000 0.000000 0.000000 1.000000 0.000000 0.000000 0.000000 0.000000 0.000000 0.000000
0.000000 0.000000 0.000000 1.000000 0.000000 0.000000 0.000000 0.000000 0.000000 0.000000 0.000000 0.000000 0.000000 0.000000 0.000000 0.000000 0.000000 0.000000 0.000000 0.000000
0.000000 0.000000 0.000000 0.000000 0.000000 0.000000 0.000000 0.000000 0.000000 0.000000 0.000000 1.000000 0.000000 0.000000 0.000000 0.000000 0.000000 0.000000 0.000000 0.000000
0.000000 0.000000 0.000000 0.000000 1.000000 0.000000 0.000000 0.000000 0.000000 0.000000 0.000000 0.000000 0.000000 0.000000 0.000000 0.000000 0.000000 0.000000 0.000000 0.000000
0.000000 0.000000 0.000000 0.000000 0.000000 0.000000 0.000000 0.000000 0.000000 0.000000 0.000000 1.000000 0.000000 0.000000 0.000000 0.000000 0.000000 0.000000 0.000000 0.000000
0.000000 0.000000 0.000000 0.000000 0.000000 0.000000 1.000000 0.000000 0.000000 0.000000 0.000000 0.000000 0.000000 0.000000 0.000000 0.000000 0.000000 0.000000 0.000000 0.000000
0.000000 0.000000 0.000000 0.000000 1.000000 0.000000 0.000000 0.000000 0.000000 0.000000 0.000000 0.000000 0.000000 0.000000 0.000000 0.000000 0.000000 0.000000 0.000000 0.000000
0.000000 0.000000 0.000000 0.000000 0.000000 0.000000 0.000000 0.000000 0.000000 0.000000 0.000000 0.000000 1.000000 0.000000 0.000000 0.000000 0.000000 0.000000 0.000000 0.000000
0.000000 0.000000 0.000000 0.000000 0.000000 0.000000 0.000000 0.000000 0.000000 0.000000 0.000000 0.000000 0.000000 0.000000 0.000000 0.000000 0.000000 0.000000 0.000000 1.000000
0.000000 0.000000 0.000000 0.000000 0.500000 0.000000 0.000000 0.000000 0.000000 0.000000 0.000000 0.000000 0.000000 0.000000 0.000000 0.000000 0.000000 0.000000 0.000000 0.500000
0.000000 0.000000 0.000000 0.000000 0.000000 1.000000 0.000000 0.000000 0.000000 0.000000 0.000000 0.000000 0.000000 0.000000 0.000000 0.000000 0.000000 0.000000 0.000000 0.000000
0.000000 0.000000 0.000000 0.000000 0.000000 0.000000 0.000000 0.000000 0.000000 0.000000 0.000000 0.000000 0.000000 0.000000 0.000000 1.000000 0.000000 0.000000 0.000000 0.000000
0.000000 0.000000 0.000000 0.000000 0.000000 0.000000 0.000000 0.000000 0.000000 0.000000 0.000000 0.000000 0.000000 0.000000 0.000000 1.000000 0.000000 0.000000 0.000000 0.000000
0.000000 0.000000 0.000000 0.000000 0.000000 0.000000 0.000000 0.000000 0.000000 0.000000 0.000000 0.000000 0.000000 0.000000 0.000000 1.000000 0.000000 0.000000 0.000000 0.000000
1.000000 0.000000 0.000000 0.000000 0.000000 0.000000 0.000000 0.000000 0.000000 0.000000 0.000000 0.000000 0.000000 0.000000 0.000000 0.000000 0.000000 0.000000 0.000000 0.000000
0.000000 0.000000 0.000000 0.000000 0.000000 0.000000 0.000000 0.000000 0.000000 0.000000 0.000000 0.000000 0.000000 0.000000 0.000000 1.000000 0.000000 0.000000 0.000000 0.000000
0.000000 0.000000 0.000000 0.000000 0.000000 0.000000 0.000000 0.000000 0.000000 0.000000 0.000000 0.000000 0.000000 0.000000 0.000000 0.000000 1.000000 0.000000 0.000000 0.000000
0.000000 0.000000 0.000000 0.000000 0.000000 0.000000 0.000000 0.000000 0.000000 0.000000 1.000000 0.000000 0.000000 0.000000 0.000000 0.000000 0.000000 0.000000 0.000000 0.000000
0.000000 0.000000 0.000000 0.000000 0.000000 0.000000 0.000000 0.000000 0.000000 0.000000 0.000000 0.000000 0.000000 0.000000 0.000000 0.000000 1.000000 0.000000 0.000000 0.000000
0.000000 0.000000 0.000000 0.000000 0.000000 0.000000 0.000000 0.000000 0.000000 0.000000 0.000000 0.000000 0.500000 0.000000 0.000000 0.000000 0.500000 0.000000 0.000000 0.000000
0.000000 0.000000 0.000000 0.000000 0.000000 0.000000 0.000000 0.000000 0.000000 0.000000 0.000000 0.000000 0.500000 0.000000 0.000000 0.500000 0.000000 0.000000 0.000000 0.000000
0.000000 0.000000 0.000000 0.000000 0.000000 0.000000 0.000000 0.000000 0.000000 0.000000 0.000000 0.000000 0.000000 0.000000 0.000000 0.000000 0.000000 1.000000 0.000000 0.000000
0.000000 0.000000 0.000000 0.000000 0.000000 0.000000 0.000000 0.000000 0.000000 0.000000 0.000000 1.000000 0.000000 0.000000 0.000000 0.000000 0.000000 0.000000 0.000000 0.000000
0.000000 0.000000 0.000000 0.000000 0.000000 0.000000 0.000000 0.000000 0.000000 1.000000 0.000000 0.000000 0.000000 0.000000 0.000000 0.000000 0.000000 0.000000 0.000000 0.000000
0.000000 0.000000 0.000000 0.000000 0.000000 0.000000 0.000000 0.000000 0.000000 0.000000 0.000000 0.000000 1.000000 0.000000 0.000000 0.000000 0.000000 0.000000 0.000000 0.000000
0.000000 0.000000 0.000000 0.000000 0.000000 0.000000 0.000000 0.000000 0.000000 0.000000 0.000000 0.000000 0.000000 0.000000 0.000000 1.000000 0.000000 0.000000 0.000000 0.000000
0.000000 0.000000 0.000000 0.000000 0.000000 0.000000 0.000000 0.000000 0.000000 0.000000 0.000000 0.000000 0.000000 0.000000 0.000000 1.000000 0.000000 0.000000 0.000000 0.000000
0.000000 0.000000 0.000000 0.000000 0.000000 0.000000 1.000000 0.000000 0.000000 0.000000 0.000000 0.000000 0.000000 0.000000 0.000000 0.000000 0.000000 0.000000 0.000000 0.000000
0.000000 0.000000 0.000000 0.000000 0.000000 1.000000 0.000000 0.000000 0.000000 0.000000 0.000000 0.000000 0.000000 0.000000 0.000000 0.000000 0.000000 0.000000 0.000000 0.000000
0.000000 0.000000 0.000000 0.000000 0.000000 1.000000 0.000000 0.000000 0.000000 0.000000 0.000000 0.000000 0.000000 0.000000 0.000000 0.000000 0.000000 0.000000 0.000000 0.000000
0.000000 0.000000 0.000000 0.000000 0.000000 0.000000 0.000000 0.000000 0.000000 0.000000 0.000000 0.000000 0.000000 0.000000 0.000000 0.000000 1.000000 0.000000 0.000000 0.000000
0.000000 0.000000 0.000000 0.000000 0.000000 1.000000 0.000000 0.000000 0.000000 0.000000 0.000000 0.000000 0.000000 0.000000 0.000000 0.000000 0.000000 0.000000 0.000000 0.000000
0.000000 0.000000 0.000000 0.000000 0.000000 0.000000 0.000000 0.000000 0.000000 0.000000 1.000000 0.000000 0.000000 0.000000 0.000000 0.000000 0.000000 0.000000 0.000000 0.000000
0.000000 0.000000 0.000000 0.000000 0.000000 0.000000 0.000000 0.000000 0.000000 0.000000 0.000000 1.000000 0.000000 0.000000 0.000000 0.000000 0.000000 0.000000 0.000000 0.000000
0.000000 0.000000 0.000000 0.000000 0.000000 0.000000 0.000000 0.000000 0.000000 0.000000 0.000000 0.000000 0.000000 0.000000 0.000000 0.000000 0.000000 0.000000 0.000000 1.000000
0.000000 0.000000 0.000000 0.000000 0.000000 0.000000 0.000000 0.000000 0.000000 0.000000 0.000000 0.000000 0.000000 0.000000 0.000000 0.000000 0.000000 0.000000 1.000000 0.000000
0.000000 0.000000 0.000000 0.000000 0.000000 0.000000 0.000000 0.000000 0.000000 1.000000 0.000000 0.000000 0.000000 0.000000 0.000000 0.000000 0.000000 0.000000 0.000000 0.000000
0.000000 0.000000 0.000000 0.000000 0.000000 0.000000 0.000000 0.000000 0.000000 0.000000 0.000000 0.000000 0.000000 1.000000 0.000000 0.000000 0.000000 0.000000 0.000000 0.000000
0.000000 0.000000 0.000000 0.000000 0.000000 0.000000 0.000000 0.000000 0.000000 0.000000 0.000000 0.000000 0.000000 0.000000 0.000000 0.000000 1.000000 0.000000 0.000000 0.000000
0.000000 0.000000 0.000000 0.000000 0.000000 0.000000 0.000000 0.000000 0.000000 0.000000 0.000000 0.000000 0.000000 0.000000 0.000000 0.000000 1.000000 0.000000 0.000000 0.000000
1.000000 0.000000 0.000000 0.000000 0.000000 0.000000 0.000000 0.000000 0.000000 0.000000 0.000000 0.000000 0.000000 0.000000 0.000000 0.000000 0.000000 0.000000 0.000000 0.000000
0.000000 0.000000 0.000000 1.000000 0.000000 0.000000 0.000000 0.000000 0.000000 0.000000 0.000000 0.000000 0.000000 0.000000 0.000000 0.000000 0.000000 0.000000 0.000000 0.000000
0.000000 0.000000 0.000000 1.000000 0.000000 0.000000 0.000000 0.000000 0.000000 0.000000 0.000000 0.000000 0.000000 0.000000 0.000000 0.000000 0.000000 0.000000 0.000000 0.000000
0.000000 0.000000 0.000000 0.000000 0.000000 0.000000 0.000000 0.000000 0.000000 0.000000 0.000000 1.000000 0.000000 0.000000 0.000000 0.000000 0.000000 0.000000 0.000000 0.000000
0.000000 0.000000 0.000000 1.000000 0.000000 0.000000 0.000000 0.000000 0.000000 0.000000 0.000000 0.000000 0.000000 0.000000 0.000000 0.000000 0.000000 0.000000 0.000000 0.000000
--------------------------------------------------------------------------------
--------------------------------------------------------------------------------
	Motif NFRSFQENFNHFPYFGSSSASTMTPPVNLPSSHGGTGMNYWLQTTAEENE MEME-6 regular expression
--------------------------------------------------------------------------------
N[FI]RSFQENFNHFPY[FY]GSSSASTMT[PT][PS]VNLPSSHGGTGMNYWLQTTAEENE
--------------------------------------------------------------------------------
Time 2.78 secs.
********************************************************************************
********************************************************************************
MOTIF NLGGGLVPPPPPAVSLEDVVAVSASFNGZNGFGNVEMSQCMDLDGYWPSY MEME-7	width = 50 sites = 2 llr = 279 E-value = 2.5e-014
********************************************************************************
--------------------------------------------------------------------------------
	Motif NLGGGLVPPPPPAVSLEDVVAVSASFNGZNGFGNVEMSQCMDLDGYWPSY MEME-7 Description
--------------------------------------------------------------------------------
Simplified A ::::5::::5::5:::::::a::a::::::::::::::::::::::::::
pos.-specific C :::::::::::::::::::::::::::::::::::::::a::::::::::
probability D :::::::::::::::::a:::::::::::::::::::::::a:5::::::
matrix E ::::::::::::::::a:::::::::::5::::::a::::::::::::::
F :::::::::::::::::::::::::a:::::a::::::::::::::::::
G ::aa5::::::::::::::::::::::a::a:a:::::::::::a:::::
H ::::::::::::::::::::::::::::::::::::::::::::::::::
I ::::::::::::::::::::::::::::::::::::::::::::::::::
K ::::::::::::::::::::::::::::::::::::::::::::::::::
L :a:::a:::::::::a::::::::::::::::::::::::::a:::::::
M ::::::::::::::::::::::::::::::::::::a:::a:::::::::
N a:::::::::::::::::::::::::5::a:::a::::::::::::::::
P :::::::5a5aa:::::::::::::::::::::::::::::::::::a::
Q :::::::5::::::::::::::::::::5:::::::::a:::::::::::
R ::::::::::::::::::::::::::::::::::::::::::::::::::
S ::::::::::::::a:::::::5:a::::::::::::a::::::::::a:
T ::::::::::::5:::::::::5:::5:::::::::::::::::::::::
V ::::::a::::::a::::aa:a::::::::::::a:::::::::::::::
W ::::::::::::::::::::::::::::::::::::::::::::::a:::
Y :::::::::::::::::::::::::::::::::::::::::::5:a:::a
bits 6.0 *
5.4 * *** *
4.8 * * * *** *
4.2 * * * ** * ****** * * * * **** **** *** *
Relative 3.6 **** **** ** ********* *** ***********************
Entropy 3.0 ********************** ***************************
(201.3 bits) 2.4 **************************************************
1.8 **************************************************
1.2 **************************************************
0.6 **************************************************
0.0 --------------------------------------------------
Multilevel NLGGALVPPAPPAVSLEDVVAVSASFNGENGFGNVEMSQCMDLDGYWPSY
consensus G Q P T T T Q Y
sequence
--------------------------------------------------------------------------------
--------------------------------------------------------------------------------
	Motif NLGGGLVPPPPPAVSLEDVVAVSASFNGZNGFGNVEMSQCMDLDGYWPSY MEME-7 sites sorted by position p-value
--------------------------------------------------------------------------------
Sequence name Start P-value Site
------------- ----- --------- --------------------------------------------------
Bra032095.1 268 5.00e-62 NHMPVSGLNL NLGGALVQPPPPTVSLEDVVAVTASFNGENGFGNVEMSQCMDLDGYWPSY
Bra007855.1 268 1.61e-60 SHMPVSGLNL NLGGGLVPPAPPAVSLEDVVAVSASFTGQNGFGNVEMSQCMDLYGYWPSY
--------------------------------------------------------------------------------
--------------------------------------------------------------------------------
	Motif NLGGGLVPPPPPAVSLEDVVAVSASFNGZNGFGNVEMSQCMDLDGYWPSY MEME-7 block diagrams
--------------------------------------------------------------------------------
SEQUENCE NAME POSITION P-VALUE MOTIF DIAGRAM
------------- ---------------- -------------
Bra032095.1 5e-62 267_[7]
Bra007855.1 1.6e-60 267_[7]
--------------------------------------------------------------------------------
--------------------------------------------------------------------------------
	Motif NLGGGLVPPPPPAVSLEDVVAVSASFNGZNGFGNVEMSQCMDLDGYWPSY MEME-7 in BLOCKS format
--------------------------------------------------------------------------------
BL MOTIF NLGGGLVPPPPPAVSLEDVVAVSASFNGZNGFGNVEMSQCMDLDGYWPSY width=50 seqs=2
Bra032095.1 ( 268) NLGGALVQPPPPTVSLEDVVAVTASFNGENGFGNVEMSQCMDLDGYWPSY 1
Bra007855.1 ( 268) NLGGGLVPPAPPAVSLEDVVAVSASFTGQNGFGNVEMSQCMDLYGYWPSY 1
//
--------------------------------------------------------------------------------
--------------------------------------------------------------------------------
	Motif NLGGGLVPPPPPAVSLEDVVAVSASFNGZNGFGNVEMSQCMDLDGYWPSY MEME-7 position-specific scoring matrix
--------------------------------------------------------------------------------
log-odds matrix: alength= 20 w= 50 n= 2785 bayes= 10.4424 E= 2.5e-014
-249 -256 -133 -288 -337 -276 -116 -196 -250 -359 -300 390 -359 -158 -257 -192 -234 -290 -352 -337
-191 -186 -381 -323 -87 -381 -316 88 -305 314 33 -360 -347 -187 -253 -353 -256 -37 -266 -253
-116 -258 -219 -288 -402 364 -326 -298 -285 -423 -339 -218 -371 -260 -255 -255 -325 -310 -386 -396
-116 -258 -219 -288 -402 364 -326 -298 -285 -423 -339 -218 -371 -260 -255 -255 -325 -310 -386 -396
240 -91 -195 -215 -296 285 -274 -165 -224 -282 -219 -197 -270 -164 -204 -128 -184 -124 -333 -324
-191 -186 -381 -323 -87 -381 -316 88 -305 314 33 -360 -347 -187 -253 -353 -256 -37 -266 -253
-38 -103 -313 -285 -208 -326 -305 181 -295 -107 -113 -328 -322 -233 -252 -305 -154 376 -360 -328
-60 -195 -138 -61 -267 -223 -87 -140 -99 -204 -161 -151 257 346 -75 -174 -165 -166 -297 -275
-63 -219 -229 -213 -303 -254 -264 -180 -210 -254 -255 -267 371 -132 -203 -203 -208 -203 -396 -362
184 -118 -178 -151 -243 -161 -219 -112 -157 -210 -187 -203 312 -74 -149 -131 -145 -96 -329 -284
-63 -219 -229 -213 -303 -254 -264 -180 -210 -254 -255 -267 371 -132 -203 -203 -208 -203 -396 -362
-63 -219 -229 -213 -303 -254 -264 -180 -210 -254 -255 -267 371 -132 -203 -203 -208 -203 -396 -362
269 -31 -175 -151 -210 -122 -209 -33 -148 -175 -121 -152 -192 -73 -142 -2 186 -5 -284 -246
-38 -103 -313 -285 -208 -326 -305 181 -295 -107 -113 -328 -322 -233 -252 -305 -154 376 -360 -328
-27 -104 -201 -231 -277 -196 -256 -175 -207 -285 -222 -130 -257 -153 -190 276 66 -211 -347 -292
-191 -186 -381 -323 -87 -381 -316 88 -305 314 33 -360 -347 -187 -253 -353 -256 -37 -266 -253
-384 -499 -176 395 -571 -479 -457 -399 -447 -554 -503 -404 -572 -256 -458 -517 -494 -467 -594 -576
-242 -312 405 -66 -392 -321 -273 -278 -330 -396 -352 -88 -429 -228 -318 -326 -350 -318 -422 -380
-38 -103 -313 -285 -208 -326 -305 181 -295 -107 -113 -328 -322 -233 -252 -305 -154 376 -360 -328
-38 -103 -313 -285 -208 -326 -305 181 -295 -107 -113 -328 -322 -233 -252 -305 -154 376 -360 -328
371 -22 -251 -217 -249 -115 -291 -96 -238 -213 -163 -255 -281 -167 -217 -83 -149 -42 -325 -311
-38 -103 -313 -285 -208 -326 -305 181 -295 -107 -113 -328 -322 -233 -252 -305 -154 376 -360 -328
-45 -104 -215 -238 -274 -235 -252 -126 -200 -270 -183 -123 -266 -135 -184 223 218 -161 -338 -301
371 -22 -251 -217 -249 -115 -291 -96 -238 -213 -163 -255 -281 -167 -217 -83 -149 -42 -325 -311
-27 -104 -201 -231 -277 -196 -256 -175 -207 -285 -222 -130 -257 -153 -190 276 66 -211 -347 -292
-252 -183 -394 -394 427 -414 -334 -95 -403 -119 -164 -398 -394 -332 -379 -349 -374 -188 -187 -45
-85 -147 -57 -135 -259 -180 -107 -98 -121 -244 -174 279 -252 -49 -129 -13 184 -137 -299 -259
-116 -258 -219 -288 -402 364 -326 -298 -285 -423 -339 -218 -371 -260 -255 -255 -325 -310 -386 -396
-116 -281 -43 275 -353 -270 -110 -201 -109 -262 -190 -168 -271 359 -120 -230 -215 -227 -354 -328
-249 -256 -133 -288 -337 -276 -116 -196 -250 -359 -300 390 -359 -158 -257 -192 -234 -290 -352 -337
-116 -258 -219 -288 -402 364 -326 -298 -285 -423 -339 -218 -371 -260 -255 -255 -325 -310 -386 -396
-252 -183 -394 -394 427 -414 -334 -95 -403 -119 -164 -398 -394 -332 -379 -349 -374 -188 -187 -45
-116 -258 -219 -288 -402 364 -326 -298 -285 -423 -339 -218 -371 -260 -255 -255 -325 -310 -386 -396
-249 -256 -133 -288 -337 -276 -116 -196 -250 -359 -300 390 -359 -158 -257 -192 -234 -290 -352 -337
-38 -103 -313 -285 -208 -326 -305 181 -295 -107 -113 -328 -322 -233 -252 -305 -154 376 -360 -328
-384 -499 -176 395 -571 -479 -457 -399 -447 -554 -503 -404 -572 -256 -458 -517 -494 -467 -594 -576
-334 -294 -472 -467 -325 -474 -459 -109 -434 -157 516 -469 -489 -360 -438 -464 -396 -226 -352 -345
-27 -104 -201 -231 -277 -196 -256 -175 -207 -285 -222 -130 -257 -153 -190 276 66 -211 -347 -292
-168 -243 -253 -79 -353 -343 -47 -211 -187 -234 -146 -214 -301 478 -131 -283 -264 -262 -322 -356
-311 598 -507 -480 -464 -515 -501 -302 -528 -451 -383 -503 -549 -435 -448 -489 -403 -404 -580 -554
-334 -294 -472 -467 -325 -474 -459 -109 -434 -157 516 -469 -489 -360 -438 -464 -396 -226 -352 -345
-242 -312 405 -66 -392 -321 -273 -278 -330 -396 -352 -88 -429 -228 -318 -326 -350 -318 -422 -380
-191 -186 -381 -323 -87 -381 -316 88 -305 314 33 -360 -347 -187 -253 -353 -256 -37 -266 -253
-120 -195 331 -47 -17 -202 -56 -125 -162 -227 -189 -60 -285 -82 -161 -198 -207 -178 -136 172
-116 -258 -219 -288 -402 364 -326 -298 -285 -423 -339 -218 -371 -260 -255 -255 -325 -310 -386 -396
-135 -146 -244 -238 131 -277 -25 -74 -226 -144 -135 -225 -300 -148 -188 -239 -237 -137 -45 382
-331 -282 -384 -395 -120 -398 -372 -273 -383 -231 -271 -389 -455 -284 -316 -435 -399 -298 547 -175
-63 -219 -229 -213 -303 -254 -264 -180 -210 -254 -255 -267 371 -132 -203 -203 -208 -203 -396 -362
-27 -104 -201 -231 -277 -196 -256 -175 -207 -285 -222 -130 -257 -153 -190 276 66 -211 -347 -292
-135 -146 -244 -238 131 -277 -25 -74 -226 -144 -135 -225 -300 -148 -188 -239 -237 -137 -45 382
--------------------------------------------------------------------------------
--------------------------------------------------------------------------------
	Motif NLGGGLVPPPPPAVSLEDVVAVSASFNGZNGFGNVEMSQCMDLDGYWPSY MEME-7 position-specific probability matrix
--------------------------------------------------------------------------------
letter-probability matrix: alength= 20 w= 50 nsites= 2 E= 2.5e-014
0.000000 0.000000 0.000000 0.000000 0.000000 0.000000 0.000000 0.000000 0.000000 0.000000 0.000000 1.000000 0.000000 0.000000 0.000000 0.000000 0.000000 0.000000 0.000000 0.000000
0.000000 0.000000 0.000000 0.000000 0.000000 0.000000 0.000000 0.000000 0.000000 1.000000 0.000000 0.000000 0.000000 0.000000 0.000000 0.000000 0.000000 0.000000 0.000000 0.000000
0.000000 0.000000 0.000000 0.000000 0.000000 1.000000 0.000000 0.000000 0.000000 0.000000 0.000000 0.000000 0.000000 0.000000 0.000000 0.000000 0.000000 0.000000 0.000000 0.000000
0.000000 0.000000 0.000000 0.000000 0.000000 1.000000 0.000000 0.000000 0.000000 0.000000 0.000000 0.000000 0.000000 0.000000 0.000000 0.000000 0.000000 0.000000 0.000000 0.000000
0.500000 0.000000 0.000000 0.000000 0.000000 0.500000 0.000000 0.000000 0.000000 0.000000 0.000000 0.000000 0.000000 0.000000 0.000000 0.000000 0.000000 0.000000 0.000000 0.000000
0.000000 0.000000 0.000000 0.000000 0.000000 0.000000 0.000000 0.000000 0.000000 1.000000 0.000000 0.000000 0.000000 0.000000 0.000000 0.000000 0.000000 0.000000 0.000000 0.000000
0.000000 0.000000 0.000000 0.000000 0.000000 0.000000 0.000000 0.000000 0.000000 0.000000 0.000000 0.000000 0.000000 0.000000 0.000000 0.000000 0.000000 1.000000 0.000000 0.000000
0.000000 0.000000 0.000000 0.000000 0.000000 0.000000 0.000000 0.000000 0.000000 0.000000 0.000000 0.000000 0.500000 0.500000 0.000000 0.000000 0.000000 0.000000 0.000000 0.000000
0.000000 0.000000 0.000000 0.000000 0.000000 0.000000 0.000000 0.000000 0.000000 0.000000 0.000000 0.000000 1.000000 0.000000 0.000000 0.000000 0.000000 0.000000 0.000000 0.000000
0.500000 0.000000 0.000000 0.000000 0.000000 0.000000 0.000000 0.000000 0.000000 0.000000 0.000000 0.000000 0.500000 0.000000 0.000000 0.000000 0.000000 0.000000 0.000000 0.000000
0.000000 0.000000 0.000000 0.000000 0.000000 0.000000 0.000000 0.000000 0.000000 0.000000 0.000000 0.000000 1.000000 0.000000 0.000000 0.000000 0.000000 0.000000 0.000000 0.000000
0.000000 0.000000 0.000000 0.000000 0.000000 0.000000 0.000000 0.000000 0.000000 0.000000 0.000000 0.000000 1.000000 0.000000 0.000000 0.000000 0.000000 0.000000 0.000000 0.000000
0.500000 0.000000 0.000000 0.000000 0.000000 0.000000 0.000000 0.000000 0.000000 0.000000 0.000000 0.000000 0.000000 0.000000 0.000000 0.000000 0.500000 0.000000 0.000000 0.000000
0.000000 0.000000 0.000000 0.000000 0.000000 0.000000 0.000000 0.000000 0.000000 0.000000 0.000000 0.000000 0.000000 0.000000 0.000000 0.000000 0.000000 1.000000 0.000000 0.000000
0.000000 0.000000 0.000000 0.000000 0.000000 0.000000 0.000000 0.000000 0.000000 0.000000 0.000000 0.000000 0.000000 0.000000 0.000000 1.000000 0.000000 0.000000 0.000000 0.000000
0.000000 0.000000 0.000000 0.000000 0.000000 0.000000 0.000000 0.000000 0.000000 1.000000 0.000000 0.000000 0.000000 0.000000 0.000000 0.000000 0.000000 0.000000 0.000000 0.000000
0.000000 0.000000 0.000000 1.000000 0.000000 0.000000 0.000000 0.000000 0.000000 0.000000 0.000000 0.000000 0.000000 0.000000 0.000000 0.000000 0.000000 0.000000 0.000000 0.000000
0.000000 0.000000 1.000000 0.000000 0.000000 0.000000 0.000000 0.000000 0.000000 0.000000 0.000000 0.000000 0.000000 0.000000 0.000000 0.000000 0.000000 0.000000 0.000000 0.000000
0.000000 0.000000 0.000000 0.000000 0.000000 0.000000 0.000000 0.000000 0.000000 0.000000 0.000000 0.000000 0.000000 0.000000 0.000000 0.000000 0.000000 1.000000 0.000000 0.000000
0.000000 0.000000 0.000000 0.000000 0.000000 0.000000 0.000000 0.000000 0.000000 0.000000 0.000000 0.000000 0.000000 0.000000 0.000000 0.000000 0.000000 1.000000 0.000000 0.000000
1.000000 0.000000 0.000000 0.000000 0.000000 0.000000 0.000000 0.000000 0.000000 0.000000 0.000000 0.000000 0.000000 0.000000 0.000000 0.000000 0.000000 0.000000 0.000000 0.000000
0.000000 0.000000 0.000000 0.000000 0.000000 0.000000 0.000000 0.000000 0.000000 0.000000 0.000000 0.000000 0.000000 0.000000 0.000000 0.000000 0.000000 1.000000 0.000000 0.000000
0.000000 0.000000 0.000000 0.000000 0.000000 0.000000 0.000000 0.000000 0.000000 0.000000 0.000000 0.000000 0.000000 0.000000 0.000000 0.500000 0.500000 0.000000 0.000000 0.000000
1.000000 0.000000 0.000000 0.000000 0.000000 0.000000 0.000000 0.000000 0.000000 0.000000 0.000000 0.000000 0.000000 0.000000 0.000000 0.000000 0.000000 0.000000 0.000000 0.000000
0.000000 0.000000 0.000000 0.000000 0.000000 0.000000 0.000000 0.000000 0.000000 0.000000 0.000000 0.000000 0.000000 0.000000 0.000000 1.000000 0.000000 0.000000 0.000000 0.000000
0.000000 0.000000 0.000000 0.000000 1.000000 0.000000 0.000000 0.000000 0.000000 0.000000 0.000000 0.000000 0.000000 0.000000 0.000000 0.000000 0.000000 0.000000 0.000000 0.000000
0.000000 0.000000 0.000000 0.000000 0.000000 0.000000 0.000000 0.000000 0.000000 0.000000 0.000000 0.500000 0.000000 0.000000 0.000000 0.000000 0.500000 0.000000 0.000000 0.000000
0.000000 0.000000 0.000000 0.000000 0.000000 1.000000 0.000000 0.000000 0.000000 0.000000 0.000000 0.000000 0.000000 0.000000 0.000000 0.000000 0.000000 0.000000 0.000000 0.000000
0.000000 0.000000 0.000000 0.500000 0.000000 0.000000 0.000000 0.000000 0.000000 0.000000 0.000000 0.000000 0.000000 0.500000 0.000000 0.000000 0.000000 0.000000 0.000000 0.000000
0.000000 0.000000 0.000000 0.000000 0.000000 0.000000 0.000000 0.000000 0.000000 0.000000 0.000000 1.000000 0.000000 0.000000 0.000000 0.000000 0.000000 0.000000 0.000000 0.000000
0.000000 0.000000 0.000000 0.000000 0.000000 1.000000 0.000000 0.000000 0.000000 0.000000 0.000000 0.000000 0.000000 0.000000 0.000000 0.000000 0.000000 0.000000 0.000000 0.000000
0.000000 0.000000 0.000000 0.000000 1.000000 0.000000 0.000000 0.000000 0.000000 0.000000 0.000000 0.000000 0.000000 0.000000 0.000000 0.000000 0.000000 0.000000 0.000000 0.000000
0.000000 0.000000 0.000000 0.000000 0.000000 1.000000 0.000000 0.000000 0.000000 0.000000 0.000000 0.000000 0.000000 0.000000 0.000000 0.000000 0.000000 0.000000 0.000000 0.000000
0.000000 0.000000 0.000000 0.000000 0.000000 0.000000 0.000000 0.000000 0.000000 0.000000 0.000000 1.000000 0.000000 0.000000 0.000000 0.000000 0.000000 0.000000 0.000000 0.000000
0.000000 0.000000 0.000000 0.000000 0.000000 0.000000 0.000000 0.000000 0.000000 0.000000 0.000000 0.000000 0.000000 0.000000 0.000000 0.000000 0.000000 1.000000 0.000000 0.000000
0.000000 0.000000 0.000000 1.000000 0.000000 0.000000 0.000000 0.000000 0.000000 0.000000 0.000000 0.000000 0.000000 0.000000 0.000000 0.000000 0.000000 0.000000 0.000000 0.000000
0.000000 0.000000 0.000000 0.000000 0.000000 0.000000 0.000000 0.000000 0.000000 0.000000 1.000000 0.000000 0.000000 0.000000 0.000000 0.000000 0.000000 0.000000 0.000000 0.000000
0.000000 0.000000 0.000000 0.000000 0.000000 0.000000 0.000000 0.000000 0.000000 0.000000 0.000000 0.000000 0.000000 0.000000 0.000000 1.000000 0.000000 0.000000 0.000000 0.000000
0.000000 0.000000 0.000000 0.000000 0.000000 0.000000 0.000000 0.000000 0.000000 0.000000 0.000000 0.000000 0.000000 1.000000 0.000000 0.000000 0.000000 0.000000 0.000000 0.000000
0.000000 1.000000 0.000000 0.000000 0.000000 0.000000 0.000000 0.000000 0.000000 0.000000 0.000000 0.000000 0.000000 0.000000 0.000000 0.000000 0.000000 0.000000 0.000000 0.000000
0.000000 0.000000 0.000000 0.000000 0.000000 0.000000 0.000000 0.000000 0.000000 0.000000 1.000000 0.000000 0.000000 0.000000 0.000000 0.000000 0.000000 0.000000 0.000000 0.000000
0.000000 0.000000 1.000000 0.000000 0.000000 0.000000 0.000000 0.000000 0.000000 0.000000 0.000000 0.000000 0.000000 0.000000 0.000000 0.000000 0.000000 0.000000 0.000000 0.000000
0.000000 0.000000 0.000000 0.000000 0.000000 0.000000 0.000000 0.000000 0.000000 1.000000 0.000000 0.000000 0.000000 0.000000 0.000000 0.000000 0.000000 0.000000 0.000000 0.000000
0.000000 0.000000 0.500000 0.000000 0.000000 0.000000 0.000000 0.000000 0.000000 0.000000 0.000000 0.000000 0.000000 0.000000 0.000000 0.000000 0.000000 0.000000 0.000000 0.500000
0.000000 0.000000 0.000000 0.000000 0.000000 1.000000 0.000000 0.000000 0.000000 0.000000 0.000000 0.000000 0.000000 0.000000 0.000000 0.000000 0.000000 0.000000 0.000000 0.000000
0.000000 0.000000 0.000000 0.000000 0.000000 0.000000 0.000000 0.000000 0.000000 0.000000 0.000000 0.000000 0.000000 0.000000 0.000000 0.000000 0.000000 0.000000 0.000000 1.000000
0.000000 0.000000 0.000000 0.000000 0.000000 0.000000 0.000000 0.000000 0.000000 0.000000 0.000000 0.000000 0.000000 0.000000 0.000000 0.000000 0.000000 0.000000 1.000000 0.000000
0.000000 0.000000 0.000000 0.000000 0.000000 0.000000 0.000000 0.000000 0.000000 0.000000 0.000000 0.000000 1.000000 0.000000 0.000000 0.000000 0.000000 0.000000 0.000000 0.000000
0.000000 0.000000 0.000000 0.000000 0.000000 0.000000 0.000000 0.000000 0.000000 0.000000 0.000000 0.000000 0.000000 0.000000 0.000000 1.000000 0.000000 0.000000 0.000000 0.000000
0.000000 0.000000 0.000000 0.000000 0.000000 0.000000 0.000000 0.000000 0.000000 0.000000 0.000000 0.000000 0.000000 0.000000 0.000000 0.000000 0.000000 0.000000 0.000000 1.000000
--------------------------------------------------------------------------------
--------------------------------------------------------------------------------
	Motif NLGGGLVPPPPPAVSLEDVVAVSASFNGZNGFGNVEMSQCMDLDGYWPSY MEME-7 regular expression
--------------------------------------------------------------------------------
NLGG[AG]LV[PQ]P[AP]PP[AT]VSLEDVVAV[ST]ASF[NT]G[EQ]NGFGNVEMSQCMDL[DY]GYWPSY
--------------------------------------------------------------------------------
Time 3.19 secs.
********************************************************************************
********************************************************************************
MOTIF QLNGVJFSPENNNYNNEEDDNFGVKTEQYSNGGNNDLDVRDYLENPFCQE MEME-8	width = 50 sites = 2 llr = 278 E-value = 1.7e-013
********************************************************************************
--------------------------------------------------------------------------------
	Motif QLNGVJFSPENNNYNNEEDDNFGVKTEQYSNGGNNDLDVRDYLENPFCQE MEME-8 Description
--------------------------------------------------------------------------------
Simplified A ::::::::::::::::::::::::::::::::::::::::::::::::::
pos.-specific C :::::::::::::::::::::::::::::::::::::::::::::::5::
probability D ::::::::::::::::55a5:::::::::::::::a:a::a::5::::::
matrix E :::::::::a::::::55::::::::a::::::::::::::::5:::::a
F ::::::a::::::::::::::a::::::::::::::::::::::::55::
G :::a::::::::::::::::::a::::::::aa:::::::::::::::::
H ::::::::::::::::::::::::::::::::::::::::::::::::::
I :::::5::::::::::::::::::::::::::::::::::::::::::::
K ::::::::::::::::::::::::a:::::::::::::::::::::::::
L :a:::5::::::::::::::::::::::::::::::a:::::a:::5:::
M ::::::::::::::::::::::::::::::::::::::::::::::::::
N ::a:::::::a55:aa:::5a:::::::::a::aa:::::::::a:::::
P ::::::::a::::::::::::::::::::::::::::::::::::a::::
Q a::::::::::::::::::::::::::a::::::::::::::::::::a:
R :::::::::::::::::::::::::::::::::::::::a::::::::::
S :::::::a:::5:::::::::::::::::a::::::::::::::::::::
T :::::::::::::::::::::::::a::::::::::::::::::::::::
V ::::a::::::::::::::::::a::::::::::::::a:::::::::::
W ::::::::::::::::::::::::::::::::::::::::::::::::::
Y ::::::::::::5a::::::::::::::a::::::::::::a::::::::
bits 6.0
5.4 * * *
4.8 * * * * *
4.2 * * * * *** *** * ** ** *** * *** ***** ** ***
Relative 3.6 *********** **** * *********************** ** ***
Entropy 3.0 **************************************************
(200.5 bits) 2.4 **************************************************
1.8 **************************************************
1.2 **************************************************
0.6 **************************************************
0.0 --------------------------------------------------
Multilevel QLNGVIFSPENNNYNNDDDDNFGVKTEQYSNGGNNDLDVRDYLDNPFCQE
consensus L SY EE N E LF
sequence
--------------------------------------------------------------------------------
--------------------------------------------------------------------------------
	Motif QLNGVJFSPENNNYNNEEDDNFGVKTEQYSNGGNNDLDVRDYLENPFCQE MEME-8 sites sorted by position p-value
--------------------------------------------------------------------------------
Sequence name Start P-value Site
------------- ----- --------- --------------------------------------------------
Bra015750.1 262 7.51e-62 FKTLINPAVS QLNGVIFSPENSNYNNEDDNNFGVKTEQYSNGGNNDLDVRDYLDNPFCQE AGYGLLGLSS
Bra008259.1 253 3.28e-60 LKALINPVVS QLNGVLFSPENNYYNNDEDDNFGVKTEQYSNGGNNDLDVRDYLENPLFQE AGYSLLGLSS
--------------------------------------------------------------------------------
--------------------------------------------------------------------------------
	Motif QLNGVJFSPENNNYNNEEDDNFGVKTEQYSNGGNNDLDVRDYLENPFCQE MEME-8 block diagrams
--------------------------------------------------------------------------------
SEQUENCE NAME POSITION P-VALUE MOTIF DIAGRAM
------------- ---------------- -------------
Bra015750.1 7.5e-62 261_[8]_24
Bra008259.1 3.3e-60 252_[8]_18
--------------------------------------------------------------------------------
--------------------------------------------------------------------------------
	Motif QLNGVJFSPENNNYNNEEDDNFGVKTEQYSNGGNNDLDVRDYLENPFCQE MEME-8 in BLOCKS format
--------------------------------------------------------------------------------
BL MOTIF QLNGVJFSPENNNYNNEEDDNFGVKTEQYSNGGNNDLDVRDYLENPFCQE width=50 seqs=2
Bra015750.1 ( 262) QLNGVIFSPENSNYNNEDDNNFGVKTEQYSNGGNNDLDVRDYLDNPFCQE 1
Bra008259.1 ( 253) QLNGVLFSPENNYYNNDEDDNFGVKTEQYSNGGNNDLDVRDYLENPLFQE 1
//
--------------------------------------------------------------------------------
--------------------------------------------------------------------------------
	Motif QLNGVJFSPENNNYNNEEDDNFGVKTEQYSNGGNNDLDVRDYLENPFCQE MEME-8 position-specific scoring matrix
--------------------------------------------------------------------------------
log-odds matrix: alength= 20 w= 50 n= 2785 bayes= 10.4424 E= 1.7e-013
-168 -243 -253 -79 -353 -343 -47 -211 -187 -234 -146 -214 -301 478 -131 -283 -264 -262 -322 -356
-191 -186 -381 -323 -87 -381 -316 88 -305 314 33 -360 -347 -187 -253 -353 -256 -37 -266 -253
-249 -256 -133 -288 -337 -276 -116 -196 -250 -359 -300 390 -359 -158 -257 -192 -234 -290 -352 -337
-116 -258 -219 -288 -402 364 -326 -298 -285 -423 -339 -218 -371 -260 -255 -255 -325 -310 -386 -396
-38 -103 -313 -285 -208 -326 -305 181 -295 -107 -113 -328 -322 -233 -252 -305 -154 376 -360 -328
-162 -163 -364 -336 -103 -378 -339 389 -312 187 16 -338 -374 -218 -284 -335 -220 112 -281 -254
-252 -183 -394 -394 427 -414 -334 -95 -403 -119 -164 -398 -394 -332 -379 -349 -374 -188 -187 -45
-27 -104 -201 -231 -277 -196 -256 -175 -207 -285 -222 -130 -257 -153 -190 276 66 -211 -347 -292
-63 -219 -229 -213 -303 -254 -264 -180 -210 -254 -255 -267 371 -132 -203 -203 -208 -203 -396 -362
-384 -499 -176 395 -571 -479 -457 -399 -447 -554 -503 -404 -572 -256 -458 -517 -494 -467 -594 -576
-249 -256 -133 -288 -337 -276 -116 -196 -250 -359 -300 390 -359 -158 -257 -192 -234 -290 -352 -337
-84 -170 -41 -143 -278 -154 -101 -158 -139 -285 -224 305 -257 -64 -148 121 -29 -211 -319 -265
-106 -159 -38 -138 23 -180 44 -81 -126 -186 -151 279 -265 -47 -119 -145 -156 -145 -94 213
-135 -146 -244 -238 131 -277 -25 -74 -226 -144 -135 -225 -300 -148 -188 -239 -237 -137 -45 382
-249 -256 -133 -288 -337 -276 -116 -196 -250 -359 -300 390 -359 -158 -257 -192 -234 -290 -352 -337
-249 -256 -133 -288 -337 -276 -116 -196 -250 -359 -300 390 -359 -158 -257 -192 -234 -290 -352 -337
-200 -360 293 298 -425 -309 -275 -281 -231 -389 -336 -148 -374 -100 -273 -306 -309 -308 -455 -400
-200 -360 293 298 -425 -309 -275 -281 -231 -389 -336 -148 -374 -100 -273 -306 -309 -308 -455 -400
-242 -312 405 -66 -392 -321 -273 -278 -330 -396 -352 -88 -429 -228 -318 -326 -350 -318 -422 -380
-189 -273 356 -62 -354 -215 -168 -240 -218 -360 -310 193 -347 -131 -232 -211 -244 -287 -382 -328
-249 -256 -133 -288 -337 -276 -116 -196 -250 -359 -300 390 -359 -158 -257 -192 -234 -290 -352 -337
-252 -183 -394 -394 427 -414 -334 -95 -403 -119 -164 -398 -394 -332 -379 -349 -374 -188 -187 -45
-116 -258 -219 -288 -402 364 -326 -298 -285 -423 -339 -218 -371 -260 -255 -255 -325 -310 -386 -396
-38 -103 -313 -285 -208 -326 -305 181 -295 -107 -113 -328 -322 -233 -252 -305 -154 376 -360 -328
-264 -305 -376 -323 -477 -402 -342 -263 382 -406 -342 -315 -419 -219 -3 -405 -347 -364 -427 -445
-73 -114 -222 -232 -261 -249 -254 -62 -197 -233 -147 -142 -279 -125 -185 2 327 -93 -329 -306
-384 -499 -176 395 -571 -479 -457 -399 -447 -554 -503 -404 -572 -256 -458 -517 -494 -467 -594 -576
-168 -243 -253 -79 -353 -343 -47 -211 -187 -234 -146 -214 -301 478 -131 -283 -264 -262 -322 -356
-135 -146 -244 -238 131 -277 -25 -74 -226 -144 -135 -225 -300 -148 -188 -239 -237 -137 -45 382
-27 -104 -201 -231 -277 -196 -256 -175 -207 -285 -222 -130 -257 -153 -190 276 66 -211 -347 -292
-249 -256 -133 -288 -337 -276 -116 -196 -250 -359 -300 390 -359 -158 -257 -192 -234 -290 -352 -337
-116 -258 -219 -288 -402 364 -326 -298 -285 -423 -339 -218 -371 -260 -255 -255 -325 -310 -386 -396
-116 -258 -219 -288 -402 364 -326 -298 -285 -423 -339 -218 -371 -260 -255 -255 -325 -310 -386 -396
-249 -256 -133 -288 -337 -276 -116 -196 -250 -359 -300 390 -359 -158 -257 -192 -234 -290 -352 -337
-249 -256 -133 -288 -337 -276 -116 -196 -250 -359 -300 390 -359 -158 -257 -192 -234 -290 -352 -337
-242 -312 405 -66 -392 -321 -273 -278 -330 -396 -352 -88 -429 -228 -318 -326 -350 -318 -422 -380
-191 -186 -381 -323 -87 -381 -316 88 -305 314 33 -360 -347 -187 -253 -353 -256 -37 -266 -253
-242 -312 405 -66 -392 -321 -273 -278 -330 -396 -352 -88 -429 -228 -318 -326 -350 -318 -422 -380
-38 -103 -313 -285 -208 -326 -305 181 -295 -107 -113 -328 -322 -233 -252 -305 -154 376 -360 -328
-259 -228 -370 -354 -421 -362 -214 -264 -84 -348 -330 -301 -353 -133 424 -365 -345 -369 -326 -398
-242 -312 405 -66 -392 -321 -273 -278 -330 -396 -352 -88 -429 -228 -318 -326 -350 -318 -422 -380
-135 -146 -244 -238 131 -277 -25 -74 -226 -144 -135 -225 -300 -148 -188 -239 -237 -137 -45 382
-191 -186 -381 -323 -87 -381 -316 88 -305 314 33 -360 -347 -187 -253 -353 -256 -37 -266 -253
-200 -360 293 298 -425 -309 -275 -281 -231 -389 -336 -148 -374 -100 -273 -306 -309 -308 -455 -400
-249 -256 -133 -288 -337 -276 -116 -196 -250 -359 -300 390 -359 -158 -257 -192 -234 -290 -352 -337
-63 -219 -229 -213 -303 -254 -264 -180 -210 -254 -255 -267 371 -132 -203 -203 -208 -203 -396 -362
-185 -157 -370 -345 351 -382 -274 60 -337 175 -16 -352 -358 -227 -294 -326 -273 -63 -122 -54
-150 488 -360 -359 304 -361 -273 -64 -356 -140 -158 -346 -381 -270 -307 -309 -277 -129 -163 -58
-168 -243 -253 -79 -353 -343 -47 -211 -187 -234 -146 -214 -301 478 -131 -283 -264 -262 -322 -356
-384 -499 -176 395 -571 -479 -457 -399 -447 -554 -503 -404 -572 -256 -458 -517 -494 -467 -594 -576
--------------------------------------------------------------------------------
--------------------------------------------------------------------------------
	Motif QLNGVJFSPENNNYNNEEDDNFGVKTEQYSNGGNNDLDVRDYLENPFCQE MEME-8 position-specific probability matrix
--------------------------------------------------------------------------------
letter-probability matrix: alength= 20 w= 50 nsites= 2 E= 1.7e-013
0.000000 0.000000 0.000000 0.000000 0.000000 0.000000 0.000000 0.000000 0.000000 0.000000 0.000000 0.000000 0.000000 1.000000 0.000000 0.000000 0.000000 0.000000 0.000000 0.000000
0.000000 0.000000 0.000000 0.000000 0.000000 0.000000 0.000000 0.000000 0.000000 1.000000 0.000000 0.000000 0.000000 0.000000 0.000000 0.000000 0.000000 0.000000 0.000000 0.000000
0.000000 0.000000 0.000000 0.000000 0.000000 0.000000 0.000000 0.000000 0.000000 0.000000 0.000000 1.000000 0.000000 0.000000 0.000000 0.000000 0.000000 0.000000 0.000000 0.000000
0.000000 0.000000 0.000000 0.000000 0.000000 1.000000 0.000000 0.000000 0.000000 0.000000 0.000000 0.000000 0.000000 0.000000 0.000000 0.000000 0.000000 0.000000 0.000000 0.000000
0.000000 0.000000 0.000000 0.000000 0.000000 0.000000 0.000000 0.000000 0.000000 0.000000 0.000000 0.000000 0.000000 0.000000 0.000000 0.000000 0.000000 1.000000 0.000000 0.000000
0.000000 0.000000 0.000000 0.000000 0.000000 0.000000 0.000000 0.500000 0.000000 0.500000 0.000000 0.000000 0.000000 0.000000 0.000000 0.000000 0.000000 0.000000 0.000000 0.000000
0.000000 0.000000 0.000000 0.000000 1.000000 0.000000 0.000000 0.000000 0.000000 0.000000 0.000000 0.000000 0.000000 0.000000 0.000000 0.000000 0.000000 0.000000 0.000000 0.000000
0.000000 0.000000 0.000000 0.000000 0.000000 0.000000 0.000000 0.000000 0.000000 0.000000 0.000000 0.000000 0.000000 0.000000 0.000000 1.000000 0.000000 0.000000 0.000000 0.000000
0.000000 0.000000 0.000000 0.000000 0.000000 0.000000 0.000000 0.000000 0.000000 0.000000 0.000000 0.000000 1.000000 0.000000 0.000000 0.000000 0.000000 0.000000 0.000000 0.000000
0.000000 0.000000 0.000000 1.000000 0.000000 0.000000 0.000000 0.000000 0.000000 0.000000 0.000000 0.000000 0.000000 0.000000 0.000000 0.000000 0.000000 0.000000 0.000000 0.000000
0.000000 0.000000 0.000000 0.000000 0.000000 0.000000 0.000000 0.000000 0.000000 0.000000 0.000000 1.000000 0.000000 0.000000 0.000000 0.000000 0.000000 0.000000 0.000000 0.000000
0.000000 0.000000 0.000000 0.000000 0.000000 0.000000 0.000000 0.000000 0.000000 0.000000 0.000000 0.500000 0.000000 0.000000 0.000000 0.500000 0.000000 0.000000 0.000000 0.000000
0.000000 0.000000 0.000000 0.000000 0.000000 0.000000 0.000000 0.000000 0.000000 0.000000 0.000000 0.500000 0.000000 0.000000 0.000000 0.000000 0.000000 0.000000 0.000000 0.500000
0.000000 0.000000 0.000000 0.000000 0.000000 0.000000 0.000000 0.000000 0.000000 0.000000 0.000000 0.000000 0.000000 0.000000 0.000000 0.000000 0.000000 0.000000 0.000000 1.000000
0.000000 0.000000 0.000000 0.000000 0.000000 0.000000 0.000000 0.000000 0.000000 0.000000 0.000000 1.000000 0.000000 0.000000 0.000000 0.000000 0.000000 0.000000 0.000000 0.000000
0.000000 0.000000 0.000000 0.000000 0.000000 0.000000 0.000000 0.000000 0.000000 0.000000 0.000000 1.000000 0.000000 0.000000 0.000000 0.000000 0.000000 0.000000 0.000000 0.000000
0.000000 0.000000 0.500000 0.500000 0.000000 0.000000 0.000000 0.000000 0.000000 0.000000 0.000000 0.000000 0.000000 0.000000 0.000000 0.000000 0.000000 0.000000 0.000000 0.000000
0.000000 0.000000 0.500000 0.500000 0.000000 0.000000 0.000000 0.000000 0.000000 0.000000 0.000000 0.000000 0.000000 0.000000 0.000000 0.000000 0.000000 0.000000 0.000000 0.000000
0.000000 0.000000 1.000000 0.000000 0.000000 0.000000 0.000000 0.000000 0.000000 0.000000 0.000000 0.000000 0.000000 0.000000 0.000000 0.000000 0.000000 0.000000 0.000000 0.000000
0.000000 0.000000 0.500000 0.000000 0.000000 0.000000 0.000000 0.000000 0.000000 0.000000 0.000000 0.500000 0.000000 0.000000 0.000000 0.000000 0.000000 0.000000 0.000000 0.000000
0.000000 0.000000 0.000000 0.000000 0.000000 0.000000 0.000000 0.000000 0.000000 0.000000 0.000000 1.000000 0.000000 0.000000 0.000000 0.000000 0.000000 0.000000 0.000000 0.000000
0.000000 0.000000 0.000000 0.000000 1.000000 0.000000 0.000000 0.000000 0.000000 0.000000 0.000000 0.000000 0.000000 0.000000 0.000000 0.000000 0.000000 0.000000 0.000000 0.000000
0.000000 0.000000 0.000000 0.000000 0.000000 1.000000 0.000000 0.000000 0.000000 0.000000 0.000000 0.000000 0.000000 0.000000 0.000000 0.000000 0.000000 0.000000 0.000000 0.000000
0.000000 0.000000 0.000000 0.000000 0.000000 0.000000 0.000000 0.000000 0.000000 0.000000 0.000000 0.000000 0.000000 0.000000 0.000000 0.000000 0.000000 1.000000 0.000000 0.000000
0.000000 0.000000 0.000000 0.000000 0.000000 0.000000 0.000000 0.000000 1.000000 0.000000 0.000000 0.000000 0.000000 0.000000 0.000000 0.000000 0.000000 0.000000 0.000000 0.000000
0.000000 0.000000 0.000000 0.000000 0.000000 0.000000 0.000000 0.000000 0.000000 0.000000 0.000000 0.000000 0.000000 0.000000 0.000000 0.000000 1.000000 0.000000 0.000000 0.000000
0.000000 0.000000 0.000000 1.000000 0.000000 0.000000 0.000000 0.000000 0.000000 0.000000 0.000000 0.000000 0.000000 0.000000 0.000000 0.000000 0.000000 0.000000 0.000000 0.000000
0.000000 0.000000 0.000000 0.000000 0.000000 0.000000 0.000000 0.000000 0.000000 0.000000 0.000000 0.000000 0.000000 1.000000 0.000000 0.000000 0.000000 0.000000 0.000000 0.000000
0.000000 0.000000 0.000000 0.000000 0.000000 0.000000 0.000000 0.000000 0.000000 0.000000 0.000000 0.000000 0.000000 0.000000 0.000000 0.000000 0.000000 0.000000 0.000000 1.000000
0.000000 0.000000 0.000000 0.000000 0.000000 0.000000 0.000000 0.000000 0.000000 0.000000 0.000000 0.000000 0.000000 0.000000 0.000000 1.000000 0.000000 0.000000 0.000000 0.000000
0.000000 0.000000 0.000000 0.000000 0.000000 0.000000 0.000000 0.000000 0.000000 0.000000 0.000000 1.000000 0.000000 0.000000 0.000000 0.000000 0.000000 0.000000 0.000000 0.000000
0.000000 0.000000 0.000000 0.000000 0.000000 1.000000 0.000000 0.000000 0.000000 0.000000 0.000000 0.000000 0.000000 0.000000 0.000000 0.000000 0.000000 0.000000 0.000000 0.000000
0.000000 0.000000 0.000000 0.000000 0.000000 1.000000 0.000000 0.000000 0.000000 0.000000 0.000000 0.000000 0.000000 0.000000 0.000000 0.000000 0.000000 0.000000 0.000000 0.000000
0.000000 0.000000 0.000000 0.000000 0.000000 0.000000 0.000000 0.000000 0.000000 0.000000 0.000000 1.000000 0.000000 0.000000 0.000000 0.000000 0.000000 0.000000 0.000000 0.000000
0.000000 0.000000 0.000000 0.000000 0.000000 0.000000 0.000000 0.000000 0.000000 0.000000 0.000000 1.000000 0.000000 0.000000 0.000000 0.000000 0.000000 0.000000 0.000000 0.000000
0.000000 0.000000 1.000000 0.000000 0.000000 0.000000 0.000000 0.000000 0.000000 0.000000 0.000000 0.000000 0.000000 0.000000 0.000000 0.000000 0.000000 0.000000 0.000000 0.000000
0.000000 0.000000 0.000000 0.000000 0.000000 0.000000 0.000000 0.000000 0.000000 1.000000 0.000000 0.000000 0.000000 0.000000 0.000000 0.000000 0.000000 0.000000 0.000000 0.000000
0.000000 0.000000 1.000000 0.000000 0.000000 0.000000 0.000000 0.000000 0.000000 0.000000 0.000000 0.000000 0.000000 0.000000 0.000000 0.000000 0.000000 0.000000 0.000000 0.000000
0.000000 0.000000 0.000000 0.000000 0.000000 0.000000 0.000000 0.000000 0.000000 0.000000 0.000000 0.000000 0.000000 0.000000 0.000000 0.000000 0.000000 1.000000 0.000000 0.000000
0.000000 0.000000 0.000000 0.000000 0.000000 0.000000 0.000000 0.000000 0.000000 0.000000 0.000000 0.000000 0.000000 0.000000 1.000000 0.000000 0.000000 0.000000 0.000000 0.000000
0.000000 0.000000 1.000000 0.000000 0.000000 0.000000 0.000000 0.000000 0.000000 0.000000 0.000000 0.000000 0.000000 0.000000 0.000000 0.000000 0.000000 0.000000 0.000000 0.000000
0.000000 0.000000 0.000000 0.000000 0.000000 0.000000 0.000000 0.000000 0.000000 0.000000 0.000000 0.000000 0.000000 0.000000 0.000000 0.000000 0.000000 0.000000 0.000000 1.000000
0.000000 0.000000 0.000000 0.000000 0.000000 0.000000 0.000000 0.000000 0.000000 1.000000 0.000000 0.000000 0.000000 0.000000 0.000000 0.000000 0.000000 0.000000 0.000000 0.000000
0.000000 0.000000 0.500000 0.500000 0.000000 0.000000 0.000000 0.000000 0.000000 0.000000 0.000000 0.000000 0.000000 0.000000 0.000000 0.000000 0.000000 0.000000 0.000000 0.000000
0.000000 0.000000 0.000000 0.000000 0.000000 0.000000 0.000000 0.000000 0.000000 0.000000 0.000000 1.000000 0.000000 0.000000 0.000000 0.000000 0.000000 0.000000 0.000000 0.000000
0.000000 0.000000 0.000000 0.000000 0.000000 0.000000 0.000000 0.000000 0.000000 0.000000 0.000000 0.000000 1.000000 0.000000 0.000000 0.000000 0.000000 0.000000 0.000000 0.000000
0.000000 0.000000 0.000000 0.000000 0.500000 0.000000 0.000000 0.000000 0.000000 0.500000 0.000000 0.000000 0.000000 0.000000 0.000000 0.000000 0.000000 0.000000 0.000000 0.000000
0.000000 0.500000 0.000000 0.000000 0.500000 0.000000 0.000000 0.000000 0.000000 0.000000 0.000000 0.000000 0.000000 0.000000 0.000000 0.000000 0.000000 0.000000 0.000000 0.000000
0.000000 0.000000 0.000000 0.000000 0.000000 0.000000 0.000000 0.000000 0.000000 0.000000 0.000000 0.000000 0.000000 1.000000 0.000000 0.000000 0.000000 0.000000 0.000000 0.000000
0.000000 0.000000 0.000000 1.000000 0.000000 0.000000 0.000000 0.000000 0.000000 0.000000 0.000000 0.000000 0.000000 0.000000 0.000000 0.000000 0.000000 0.000000 0.000000 0.000000
--------------------------------------------------------------------------------
--------------------------------------------------------------------------------
	Motif QLNGVJFSPENNNYNNEEDDNFGVKTEQYSNGGNNDLDVRDYLENPFCQE MEME-8 regular expression
--------------------------------------------------------------------------------
QLNGV[IL]FSPEN[NS][NY]YNN[DE][DE]D[DN]NFGVKTEQYSNGGNNDLDVRDYL[DE]NP[FL][CF]QE
--------------------------------------------------------------------------------
Time 3.61 secs.
********************************************************************************
********************************************************************************
MOTIF YSSRSSSSPSIDAAATEHVSCLSTN MEME-9	width = 25 sites = 6 llr = 291 E-value = 5.6e-013
********************************************************************************
--------------------------------------------------------------------------------
	Motif YSSRSSSSPSIDAAATEHVSCLSTN MEME-9 Description
--------------------------------------------------------------------------------
Simplified A 2:2::::3:::2333:::3::::22
pos.-specific C ::::2:::::::::::::::7::::
probability D :2:::::::::3::::::::::2::
matrix E ::2:::::::::::::7::::::::
F :::::::::::::2:::::::5:::
G :2:2:::::::::::::::::::::
H ::::::::::333::2:7:::::::
I :2::::2::25:::3:::::3::::
K :::::::::::::::::::::::::
L :::::2:::2:::::::::::5:::
M :::::::::2:::::::::::::::
N :2:3::3:::::::2::::::::35
P ::::::::5::::::::::::::::
Q :::::::::::::3:2:::::::::
R :::3:::::::::::::3:::::::
S 227:8753:3::::2::::a::8::
T :2:::2:35:223::73::::::33
V :::2:::::2::::::::7::::2:
W :::::::::::::::::::::::::
Y 7::::::::::::2:::::::::::
bits 6.0
5.4
4.8 *
4.2 *
Relative 3.6 * ****
Entropy 3.0 * * * * * ********
(70.0 bits) 2.4 * ******* ***************
1.8 *************************
1.2 *************************
0.6 *************************
0.0 -------------------------
Multilevel YXSNSSSAPSIDAAATEHVSCFSNN
consensus R NST HHHQI TRA IL TT
sequence T T
--------------------------------------------------------------------------------
--------------------------------------------------------------------------------
	Motif YSSRSSSSPSIDAAATEHVSCLSTN MEME-9 sites sorted by position p-value
--------------------------------------------------------------------------------
Sequence name Start P-value Site
------------- ----- --------- -------------------------
Bra022685.1 236 4.08e-24 TLGYTDSSWS YDSRSTNTPVITTAITEHVSCFSTA TTTTALGLDV
Bra021592.1 194 4.77e-23 KLLSSSTASV AGEVSSSAPIIDAFATEHVSCFSNT SAAAHADTSF
Bra003023.1 237 1.20e-21 TLGYTDSCYS YNSRSSNTTLTATAITEHVSCLDVN VDSFNHLLPP
Bra001586.1 196 2.24e-20 SGGVNCSSSS SSAGSLIAPMIDAYATEHVSCFSNT SAAHADASFP
Bra032095.1 172 1.84e-19 VFKKTEAAKK YISNSSSSTSHHHQNQTRASILSAN NNNPSYSSDL
Bra007855.1 172 6.80e-19 VLKKTEATKK YTSNCSSSTSHHHQSHTRASILSTN NNNPNYSSDL
--------------------------------------------------------------------------------
--------------------------------------------------------------------------------
	Motif YSSRSSSSPSIDAAATEHVSCLSTN MEME-9 block diagrams
--------------------------------------------------------------------------------
SEQUENCE NAME POSITION P-VALUE MOTIF DIAGRAM
------------- ---------------- -------------
Bra022685.1 4.1e-24 235_[9]_107
Bra021592.1 4.8e-23 193_[9]_85
Bra003023.1 1.2e-21 236_[9]_96
Bra001586.1 2.2e-20 195_[9]_89
Bra032095.1 1.8e-19 171_[9]_121
Bra007855.1 6.8e-19 171_[9]_121
--------------------------------------------------------------------------------
--------------------------------------------------------------------------------
	Motif YSSRSSSSPSIDAAATEHVSCLSTN MEME-9 in BLOCKS format
--------------------------------------------------------------------------------
BL MOTIF YSSRSSSSPSIDAAATEHVSCLSTN width=25 seqs=6
Bra022685.1 ( 236) YDSRSTNTPVITTAITEHVSCFSTA 1
Bra021592.1 ( 194) AGEVSSSAPIIDAFATEHVSCFSNT 1
Bra003023.1 ( 237) YNSRSSNTTLTATAITEHVSCLDVN 1
Bra001586.1 ( 196) SSAGSLIAPMIDAYATEHVSCFSNT 1
Bra032095.1 ( 172) YISNSSSSTSHHHQNQTRASILSAN 1
Bra007855.1 ( 172) YTSNCSSSTSHHHQSHTRASILSTN 1
//
--------------------------------------------------------------------------------
--------------------------------------------------------------------------------
	Motif YSSRSSSSPSIDAAATEHVSCLSTN MEME-9 position-specific scoring matrix
--------------------------------------------------------------------------------
log-odds matrix: alength= 20 w= 25 n= 3035 bayes= 8.36147 E= 5.6e-013
86 -121 -238 -224 103 -245 -43 -98 -231 -181 -150 -231 -294 -161 -200 -15 -207 -140 -132 353
-49 -202 119 -46 -255 56 -118 165 -46 -218 -153 122 -236 17 -71 60 94 -154 -320 -232
103 -149 -157 69 -332 -223 -254 -218 -181 -315 -245 -150 -297 -109 -191 253 -5 -236 -395 -336
-62 -203 -91 -69 -260 69 -128 -113 -16 -209 -152 200 -255 12 228 -143 -134 108 -319 -242
-62 214 -318 -370 -347 -251 -356 -249 -311 -358 -282 -206 -331 -255 -273 286 31 -274 -412 -374
-99 -128 -287 -332 -312 -292 -323 -204 -265 -126 -243 -170 -322 -223 -235 278 110 -271 -382 -339
-82 -161 -124 -167 -273 -210 -200 161 -159 -245 -193 196 -298 -100 -169 212 -26 -165 -355 -284
224 -112 -319 -328 -356 -205 -350 -217 -309 -344 -261 -238 -327 -222 -281 181 206 -199 -420 -400
-91 -215 -289 -288 -367 -276 -333 -224 -282 -327 -296 -286 311 -204 -273 -201 228 -235 -450 -420
-61 -75 -336 -274 -100 -275 -242 267 -254 96 213 -265 -312 -159 -217 95 -125 170 -228 -183
-77 -110 -258 -217 -130 -267 252 366 -177 -67 -42 -217 -314 -116 -166 -216 80 32 -252 -178
118 -226 218 -35 -278 -173 266 -165 -67 -248 -187 -40 -251 5 -91 -130 75 -188 -342 -234
231 -132 -179 -159 -275 -188 273 -128 -147 -243 -185 -159 -287 -84 -154 -131 192 -142 -354 -281
199 -156 -198 -147 163 -259 -103 -45 -139 -149 -113 -186 -292 282 -141 -198 -172 -95 -153 202
249 -95 -179 -145 -194 -187 -200 280 -141 -141 -96 88 -278 -72 -147 33 -119 -40 -292 -237
-123 -182 -178 -167 -300 -276 122 -130 -116 -278 -180 -130 -319 161 -122 -76 305 -161 -359 -308
-133 -366 -30 328 -445 -287 -272 -261 -153 -355 -300 -200 -324 -31 -217 -256 158 -266 -499 -410
-251 -255 -240 -250 -240 -337 423 -269 -121 -294 -239 -124 -365 5 182 -279 -273 -291 -293 -119
166 -123 -366 -340 -275 -310 -355 94 -356 -183 -176 -368 -358 -282 -302 -283 -185 368 -420 -403
-135 -191 -342 -403 -392 -305 -390 -310 -355 -411 -344 -251 -380 -300 -319 311 -30 -343 -448 -411
-220 553 -505 -477 -301 -447 -484 263 -484 -192 -199 -474 -504 -397 -438 -423 -315 -30 -481 -420
-305 -262 -545 -506 333 -514 -379 20 -493 237 -24 -496 -490 -332 -423 -488 -374 -123 -266 -165
-118 -172 71 -217 -355 -238 -268 -270 -243 -370 -299 -105 -329 -183 -243 281 15 -319 -419 -354
123 -127 -189 -160 -226 -223 -210 -37 -149 -179 -120 181 -287 -79 -155 -103 220 118 -316 -266
130 -171 -122 -179 -338 -189 -205 -192 -185 -316 -248 285 -310 -115 -201 -127 195 -205 -400 -338
--------------------------------------------------------------------------------
--------------------------------------------------------------------------------
	Motif YSSRSSSSPSIDAAATEHVSCLSTN MEME-9 position-specific probability matrix
--------------------------------------------------------------------------------
letter-probability matrix: alength= 20 w= 25 nsites= 6 E= 5.6e-013
0.166667 0.000000 0.000000 0.000000 0.000000 0.000000 0.000000 0.000000 0.000000 0.000000 0.000000 0.000000 0.000000 0.000000 0.000000 0.166667 0.000000 0.000000 0.000000 0.666667
0.000000 0.000000 0.166667 0.000000 0.000000 0.166667 0.000000 0.166667 0.000000 0.000000 0.000000 0.166667 0.000000 0.000000 0.000000 0.166667 0.166667 0.000000 0.000000 0.000000
0.166667 0.000000 0.000000 0.166667 0.000000 0.000000 0.000000 0.000000 0.000000 0.000000 0.000000 0.000000 0.000000 0.000000 0.000000 0.666667 0.000000 0.000000 0.000000 0.000000
0.000000 0.000000 0.000000 0.000000 0.000000 0.166667 0.000000 0.000000 0.000000 0.000000 0.000000 0.333333 0.000000 0.000000 0.333333 0.000000 0.000000 0.166667 0.000000 0.000000
0.000000 0.166667 0.000000 0.000000 0.000000 0.000000 0.000000 0.000000 0.000000 0.000000 0.000000 0.000000 0.000000 0.000000 0.000000 0.833333 0.000000 0.000000 0.000000 0.000000
0.000000 0.000000 0.000000 0.000000 0.000000 0.000000 0.000000 0.000000 0.000000 0.166667 0.000000 0.000000 0.000000 0.000000 0.000000 0.666667 0.166667 0.000000 0.000000 0.000000
0.000000 0.000000 0.000000 0.000000 0.000000 0.000000 0.000000 0.166667 0.000000 0.000000 0.000000 0.333333 0.000000 0.000000 0.000000 0.500000 0.000000 0.000000 0.000000 0.000000
0.333333 0.000000 0.000000 0.000000 0.000000 0.000000 0.000000 0.000000 0.000000 0.000000 0.000000 0.000000 0.000000 0.000000 0.000000 0.333333 0.333333 0.000000 0.000000 0.000000
0.000000 0.000000 0.000000 0.000000 0.000000 0.000000 0.000000 0.000000 0.000000 0.000000 0.000000 0.000000 0.500000 0.000000 0.000000 0.000000 0.500000 0.000000 0.000000 0.000000
0.000000 0.000000 0.000000 0.000000 0.000000 0.000000 0.000000 0.166667 0.000000 0.166667 0.166667 0.000000 0.000000 0.000000 0.000000 0.333333 0.000000 0.166667 0.000000 0.000000
0.000000 0.000000 0.000000 0.000000 0.000000 0.000000 0.333333 0.500000 0.000000 0.000000 0.000000 0.000000 0.000000 0.000000 0.000000 0.000000 0.166667 0.000000 0.000000 0.000000
0.166667 0.000000 0.333333 0.000000 0.000000 0.000000 0.333333 0.000000 0.000000 0.000000 0.000000 0.000000 0.000000 0.000000 0.000000 0.000000 0.166667 0.000000 0.000000 0.000000
0.333333 0.000000 0.000000 0.000000 0.000000 0.000000 0.333333 0.000000 0.000000 0.000000 0.000000 0.000000 0.000000 0.000000 0.000000 0.000000 0.333333 0.000000 0.000000 0.000000
0.333333 0.000000 0.000000 0.000000 0.166667 0.000000 0.000000 0.000000 0.000000 0.000000 0.000000 0.000000 0.000000 0.333333 0.000000 0.000000 0.000000 0.000000 0.000000 0.166667
0.333333 0.000000 0.000000 0.000000 0.000000 0.000000 0.000000 0.333333 0.000000 0.000000 0.000000 0.166667 0.000000 0.000000 0.000000 0.166667 0.000000 0.000000 0.000000 0.000000
0.000000 0.000000 0.000000 0.000000 0.000000 0.000000 0.166667 0.000000 0.000000 0.000000 0.000000 0.000000 0.000000 0.166667 0.000000 0.000000 0.666667 0.000000 0.000000 0.000000
0.000000 0.000000 0.000000 0.666667 0.000000 0.000000 0.000000 0.000000 0.000000 0.000000 0.000000 0.000000 0.000000 0.000000 0.000000 0.000000 0.333333 0.000000 0.000000 0.000000
0.000000 0.000000 0.000000 0.000000 0.000000 0.000000 0.666667 0.000000 0.000000 0.000000 0.000000 0.000000 0.000000 0.000000 0.333333 0.000000 0.000000 0.000000 0.000000 0.000000
0.333333 0.000000 0.000000 0.000000 0.000000 0.000000 0.000000 0.000000 0.000000 0.000000 0.000000 0.000000 0.000000 0.000000 0.000000 0.000000 0.000000 0.666667 0.000000 0.000000
0.000000 0.000000 0.000000 0.000000 0.000000 0.000000 0.000000 0.000000 0.000000 0.000000 0.000000 0.000000 0.000000 0.000000 0.000000 1.000000 0.000000 0.000000 0.000000 0.000000
0.000000 0.666667 0.000000 0.000000 0.000000 0.000000 0.000000 0.333333 0.000000 0.000000 0.000000 0.000000 0.000000 0.000000 0.000000 0.000000 0.000000 0.000000 0.000000 0.000000
0.000000 0.000000 0.000000 0.000000 0.500000 0.000000 0.000000 0.000000 0.000000 0.500000 0.000000 0.000000 0.000000 0.000000 0.000000 0.000000 0.000000 0.000000 0.000000 0.000000
0.000000 0.000000 0.166667 0.000000 0.000000 0.000000 0.000000 0.000000 0.000000 0.000000 0.000000 0.000000 0.000000 0.000000 0.000000 0.833333 0.000000 0.000000 0.000000 0.000000
0.166667 0.000000 0.000000 0.000000 0.000000 0.000000 0.000000 0.000000 0.000000 0.000000 0.000000 0.333333 0.000000 0.000000 0.000000 0.000000 0.333333 0.166667 0.000000 0.000000
0.166667 0.000000 0.000000 0.000000 0.000000 0.000000 0.000000 0.000000 0.000000 0.000000 0.000000 0.500000 0.000000 0.000000 0.000000 0.000000 0.333333 0.000000 0.000000 0.000000
--------------------------------------------------------------------------------
--------------------------------------------------------------------------------
	Motif YSSRSSSSPSIDAAATEHVSCLSTN MEME-9 regular expression
--------------------------------------------------------------------------------
YXS[NR]SS[SN][AST][PT]S[IH][DH][AHT][AQ][AI]T[ET][HR][VA]S[CI][FL]S[NT][NT]
--------------------------------------------------------------------------------
Time 3.98 secs.
********************************************************************************
********************************************************************************
MOTIF YDDTHQNYNNNLLHGISGHNVDEFKALIN MEME-10	width = 29 sites = 2 llr = 164 E-value = 1.7e-007
********************************************************************************
--------------------------------------------------------------------------------
	Motif YDDTHQNYNNNLLHGISGHNVDEFKALIN MEME-10 Description
--------------------------------------------------------------------------------
Simplified A :::::::::::::::::5:::::::5:::
pos.-specific C :::::::::::::::::::::::::::::
probability D :aa::::::::::::::::::a:::::::
matrix E ::::::::::::::::::::::a::::::
F :::::::::::::::::::::::5:::::
G ::::::::::::::a::5:::::::::::
H ::::a::::::::a::::a::::::::::
I :::::::::::::::5:::::::::::a:
K ::::::::::::::::::::::::a::::
L :::::::::::aa::::::::::5::a::
M :::::::::::::::::::::::::::::
N ::::::a:aaa::::::::a::::::::a
P :::::::::::::::::::::::::::::
Q :::::a:::::::::::::::::::::::
R :::::::::::::::::::::::::::::
S :::::::::::::::5a::::::::::::
T :::a:::::::::::::::::::::5:::
V ::::::::::::::::::::a::::::::
W :::::::::::::::::::::::::::::
Y a::::::a:::::::::::::::::::::
bits 6.0
5.4 *
4.8 ** * * *
4.2 *** ******* * ***** * **
Relative 3.6 *************** * ***** * ***
Entropy 3.0 *****************************
(118.3 bits) 2.4 *****************************
1.8 *****************************
1.2 *****************************
0.6 *****************************
0.0 -----------------------------
Multilevel YDDTHQNYNNNLLHGISAHNVDEFKALIN
consensus S G L T
sequence
--------------------------------------------------------------------------------
--------------------------------------------------------------------------------
	Motif YDDTHQNYNNNLLHGISGHNVDEFKALIN MEME-10 sites sorted by position p-value
--------------------------------------------------------------------------------
Sequence name Start P-value Site
------------- ----- --------- -----------------------------
Bra008259.1 220 3.55e-37 TPTNFPPLLY YDDTHQNYNNNLLHGISGHNVDELKALIN PVVSQLNGVL
Bra015750.1 229 4.59e-36 KTLTNFPSLL YDDTHQNYNNNLLHGSSAHNVDEFKTLIN PAVSQLNGVI
--------------------------------------------------------------------------------
--------------------------------------------------------------------------------
	Motif YDDTHQNYNNNLLHGISGHNVDEFKALIN MEME-10 block diagrams
--------------------------------------------------------------------------------
SEQUENCE NAME POSITION P-VALUE MOTIF DIAGRAM
------------- ---------------- -------------
Bra008259.1 3.6e-37 219_[10]_72
Bra015750.1 4.6e-36 228_[10]_78
--------------------------------------------------------------------------------
--------------------------------------------------------------------------------
	Motif YDDTHQNYNNNLLHGISGHNVDEFKALIN MEME-10 in BLOCKS format
--------------------------------------------------------------------------------
BL MOTIF YDDTHQNYNNNLLHGISGHNVDEFKALIN width=29 seqs=2
Bra008259.1 ( 220) YDDTHQNYNNNLLHGISGHNVDELKALIN 1
Bra015750.1 ( 229) YDDTHQNYNNNLLHGSSAHNVDEFKTLIN 1
//
--------------------------------------------------------------------------------
--------------------------------------------------------------------------------
	Motif YDDTHQNYNNNLLHGISGHNVDEFKALIN MEME-10 position-specific scoring matrix
--------------------------------------------------------------------------------
log-odds matrix: alength= 20 w= 29 n= 2995 bayes= 10.5474 E= 1.7e-007
-135 -146 -244 -238 131 -277 -25 -74 -226 -144 -135 -225 -300 -148 -188 -239 -237 -137 -45 382
-242 -312 405 -66 -392 -321 -273 -278 -330 -396 -352 -88 -429 -228 -318 -326 -350 -318 -422 -380
-242 -312 405 -66 -392 -321 -273 -278 -330 -396 -352 -88 -429 -228 -318 -326 -350 -318 -422 -380
-73 -114 -222 -232 -261 -249 -254 -62 -197 -233 -147 -142 -279 -125 -185 2 327 -93 -329 -306
-210 -205 -181 -218 -167 -284 441 -218 -232 -248 -200 -76 -309 40 -101 -238 -236 -243 -237 -55
-168 -243 -253 -79 -353 -343 -47 -211 -187 -234 -146 -214 -301 478 -131 -283 -264 -262 -322 -356
-249 -256 -133 -288 -337 -276 -116 -196 -250 -359 -300 390 -359 -158 -257 -192 -234 -290 -352 -337
-135 -146 -244 -238 131 -277 -25 -74 -226 -144 -135 -225 -300 -148 -188 -239 -237 -137 -45 382
-249 -256 -133 -288 -337 -276 -116 -196 -250 -359 -300 390 -359 -158 -257 -192 -234 -290 -352 -337
-249 -256 -133 -288 -337 -276 -116 -196 -250 -359 -300 390 -359 -158 -257 -192 -234 -290 -352 -337
-249 -256 -133 -288 -337 -276 -116 -196 -250 -359 -300 390 -359 -158 -257 -192 -234 -290 -352 -337
-191 -186 -381 -323 -87 -381 -316 88 -305 314 33 -360 -347 -187 -253 -353 -256 -37 -266 -253
-191 -186 -381 -323 -87 -381 -316 88 -305 314 33 -360 -347 -187 -253 -353 -256 -37 -266 -253
-210 -205 -181 -218 -167 -284 441 -218 -232 -248 -200 -76 -309 40 -101 -238 -236 -243 -237 -55
-116 -258 -219 -288 -402 364 -326 -298 -285 -423 -339 -218 -371 -260 -255 -255 -325 -310 -386 -396
3 -80 -188 -181 -116 -204 -206 345 -160 -39 -38 -134 -227 -91 -149 100 -9 99 -245 -183
-27 -104 -201 -231 -277 -196 -256 -175 -207 -285 -222 -130 -257 -153 -190 276 66 -211 -347 -292
240 -91 -195 -215 -296 285 -274 -165 -224 -282 -219 -197 -270 -164 -204 -128 -184 -124 -333 -324
-210 -205 -181 -218 -167 -284 441 -218 -232 -248 -200 -76 -309 40 -101 -238 -236 -243 -237 -55
-249 -256 -133 -288 -337 -276 -116 -196 -250 -359 -300 390 -359 -158 -257 -192 -234 -290 -352 -337
-38 -103 -313 -285 -208 -326 -305 181 -295 -107 -113 -328 -322 -233 -252 -305 -154 376 -360 -328
-242 -312 405 -66 -392 -321 -273 -278 -330 -396 -352 -88 -429 -228 -318 -326 -350 -318 -422 -380
-384 -499 -176 395 -571 -479 -457 -399 -447 -554 -503 -404 -572 -256 -458 -517 -494 -467 -594 -576
-185 -157 -370 -345 351 -382 -274 60 -337 175 -16 -352 -358 -227 -294 -326 -273 -63 -122 -54
-264 -305 -376 -323 -477 -402 -342 -263 382 -406 -342 -315 -419 -219 -3 -405 -347 -364 -427 -445
269 -31 -175 -151 -210 -122 -209 -33 -148 -175 -121 -152 -192 -73 -142 -2 186 -5 -284 -246
-191 -186 -381 -323 -87 -381 -316 88 -305 314 33 -360 -347 -187 -253 -353 -256 -37 -266 -253
-186 -196 -356 -348 -191 -387 -386 453 -321 -9 -38 -343 -408 -266 -318 -348 -234 145 -355 -290
-249 -256 -133 -288 -337 -276 -116 -196 -250 -359 -300 390 -359 -158 -257 -192 -234 -290 -352 -337
--------------------------------------------------------------------------------
--------------------------------------------------------------------------------
	Motif YDDTHQNYNNNLLHGISGHNVDEFKALIN MEME-10 position-specific probability matrix
--------------------------------------------------------------------------------
letter-probability matrix: alength= 20 w= 29 nsites= 2 E= 1.7e-007
0.000000 0.000000 0.000000 0.000000 0.000000 0.000000 0.000000 0.000000 0.000000 0.000000 0.000000 0.000000 0.000000 0.000000 0.000000 0.000000 0.000000 0.000000 0.000000 1.000000
0.000000 0.000000 1.000000 0.000000 0.000000 0.000000 0.000000 0.000000 0.000000 0.000000 0.000000 0.000000 0.000000 0.000000 0.000000 0.000000 0.000000 0.000000 0.000000 0.000000
0.000000 0.000000 1.000000 0.000000 0.000000 0.000000 0.000000 0.000000 0.000000 0.000000 0.000000 0.000000 0.000000 0.000000 0.000000 0.000000 0.000000 0.000000 0.000000 0.000000
0.000000 0.000000 0.000000 0.000000 0.000000 0.000000 0.000000 0.000000 0.000000 0.000000 0.000000 0.000000 0.000000 0.000000 0.000000 0.000000 1.000000 0.000000 0.000000 0.000000
0.000000 0.000000 0.000000 0.000000 0.000000 0.000000 1.000000 0.000000 0.000000 0.000000 0.000000 0.000000 0.000000 0.000000 0.000000 0.000000 0.000000 0.000000 0.000000 0.000000
0.000000 0.000000 0.000000 0.000000 0.000000 0.000000 0.000000 0.000000 0.000000 0.000000 0.000000 0.000000 0.000000 1.000000 0.000000 0.000000 0.000000 0.000000 0.000000 0.000000
0.000000 0.000000 0.000000 0.000000 0.000000 0.000000 0.000000 0.000000 0.000000 0.000000 0.000000 1.000000 0.000000 0.000000 0.000000 0.000000 0.000000 0.000000 0.000000 0.000000
0.000000 0.000000 0.000000 0.000000 0.000000 0.000000 0.000000 0.000000 0.000000 0.000000 0.000000 0.000000 0.000000 0.000000 0.000000 0.000000 0.000000 0.000000 0.000000 1.000000
0.000000 0.000000 0.000000 0.000000 0.000000 0.000000 0.000000 0.000000 0.000000 0.000000 0.000000 1.000000 0.000000 0.000000 0.000000 0.000000 0.000000 0.000000 0.000000 0.000000
0.000000 0.000000 0.000000 0.000000 0.000000 0.000000 0.000000 0.000000 0.000000 0.000000 0.000000 1.000000 0.000000 0.000000 0.000000 0.000000 0.000000 0.000000 0.000000 0.000000
0.000000 0.000000 0.000000 0.000000 0.000000 0.000000 0.000000 0.000000 0.000000 0.000000 0.000000 1.000000 0.000000 0.000000 0.000000 0.000000 0.000000 0.000000 0.000000 0.000000
0.000000 0.000000 0.000000 0.000000 0.000000 0.000000 0.000000 0.000000 0.000000 1.000000 0.000000 0.000000 0.000000 0.000000 0.000000 0.000000 0.000000 0.000000 0.000000 0.000000
0.000000 0.000000 0.000000 0.000000 0.000000 0.000000 0.000000 0.000000 0.000000 1.000000 0.000000 0.000000 0.000000 0.000000 0.000000 0.000000 0.000000 0.000000 0.000000 0.000000
0.000000 0.000000 0.000000 0.000000 0.000000 0.000000 1.000000 0.000000 0.000000 0.000000 0.000000 0.000000 0.000000 0.000000 0.000000 0.000000 0.000000 0.000000 0.000000 0.000000
0.000000 0.000000 0.000000 0.000000 0.000000 1.000000 0.000000 0.000000 0.000000 0.000000 0.000000 0.000000 0.000000 0.000000 0.000000 0.000000 0.000000 0.000000 0.000000 0.000000
0.000000 0.000000 0.000000 0.000000 0.000000 0.000000 0.000000 0.500000 0.000000 0.000000 0.000000 0.000000 0.000000 0.000000 0.000000 0.500000 0.000000 0.000000 0.000000 0.000000
0.000000 0.000000 0.000000 0.000000 0.000000 0.000000 0.000000 0.000000 0.000000 0.000000 0.000000 0.000000 0.000000 0.000000 0.000000 1.000000 0.000000 0.000000 0.000000 0.000000
0.500000 0.000000 0.000000 0.000000 0.000000 0.500000 0.000000 0.000000 0.000000 0.000000 0.000000 0.000000 0.000000 0.000000 0.000000 0.000000 0.000000 0.000000 0.000000 0.000000
0.000000 0.000000 0.000000 0.000000 0.000000 0.000000 1.000000 0.000000 0.000000 0.000000 0.000000 0.000000 0.000000 0.000000 0.000000 0.000000 0.000000 0.000000 0.000000 0.000000
0.000000 0.000000 0.000000 0.000000 0.000000 0.000000 0.000000 0.000000 0.000000 0.000000 0.000000 1.000000 0.000000 0.000000 0.000000 0.000000 0.000000 0.000000 0.000000 0.000000
0.000000 0.000000 0.000000 0.000000 0.000000 0.000000 0.000000 0.000000 0.000000 0.000000 0.000000 0.000000 0.000000 0.000000 0.000000 0.000000 0.000000 1.000000 0.000000 0.000000
0.000000 0.000000 1.000000 0.000000 0.000000 0.000000 0.000000 0.000000 0.000000 0.000000 0.000000 0.000000 0.000000 0.000000 0.000000 0.000000 0.000000 0.000000 0.000000 0.000000
0.000000 0.000000 0.000000 1.000000 0.000000 0.000000 0.000000 0.000000 0.000000 0.000000 0.000000 0.000000 0.000000 0.000000 0.000000 0.000000 0.000000 0.000000 0.000000 0.000000
0.000000 0.000000 0.000000 0.000000 0.500000 0.000000 0.000000 0.000000 0.000000 0.500000 0.000000 0.000000 0.000000 0.000000 0.000000 0.000000 0.000000 0.000000 0.000000 0.000000
0.000000 0.000000 0.000000 0.000000 0.000000 0.000000 0.000000 0.000000 1.000000 0.000000 0.000000 0.000000 0.000000 0.000000 0.000000 0.000000 0.000000 0.000000 0.000000 0.000000
0.500000 0.000000 0.000000 0.000000 0.000000 0.000000 0.000000 0.000000 0.000000 0.000000 0.000000 0.000000 0.000000 0.000000 0.000000 0.000000 0.500000 0.000000 0.000000 0.000000
0.000000 0.000000 0.000000 0.000000 0.000000 0.000000 0.000000 0.000000 0.000000 1.000000 0.000000 0.000000 0.000000 0.000000 0.000000 0.000000 0.000000 0.000000 0.000000 0.000000
0.000000 0.000000 0.000000 0.000000 0.000000 0.000000 0.000000 1.000000 0.000000 0.000000 0.000000 0.000000 0.000000 0.000000 0.000000 0.000000 0.000000 0.000000 0.000000 0.000000
0.000000 0.000000 0.000000 0.000000 0.000000 0.000000 0.000000 0.000000 0.000000 0.000000 0.000000 1.000000 0.000000 0.000000 0.000000 0.000000 0.000000 0.000000 0.000000 0.000000
--------------------------------------------------------------------------------
--------------------------------------------------------------------------------
	Motif YDDTHQNYNNNLLHGISGHNVDEFKALIN MEME-10 regular expression
--------------------------------------------------------------------------------
YDDTHQNYNNNLLHG[IS]S[AG]HNVDE[FL]K[AT]LIN
--------------------------------------------------------------------------------
Time 4.31 secs.
********************************************************************************
********************************************************************************
MOTIF RCGGDDVAFGQFMDMGASGQFNIDEA MEME-11	width = 26 sites = 2 llr = 147 E-value = 4.4e-007
********************************************************************************
--------------------------------------------------------------------------------
	Motif RCGGDDVAFGQFMDMGASGQFNIDEA MEME-11 Description
--------------------------------------------------------------------------------
Simplified A :::::::a::::::::5:::::::5a
pos.-specific C :5::::::::::::::::::::::::
probability D ::::aa:::::::a:::::::::a::
matrix E ::::::::::::::::::::::::5:
F ::5:::::a::a::::::::a:::::
G ::5a:::::a:::::a::a:::::::
H ::::::::::::::::::::::::::
I :5::::::::::::::::::::5:::
K ::::::::::::::::::::::::::
L ::::::::::::::::::::::::::
M ::::::::::::a:5:::::::::::
N :::::::::::::::::::::5::::
P ::::::::::::::::::::::::::
Q ::::::::::a::::::::a::::::
R a:::::::::::::::::::::::::
S ::::::::::::::::5a:::5::::
T ::::::::::::::::::::::::::
V ::::::a:::::::5:::::::5:::
W ::::::::::::::::::::::::::
Y ::::::::::::::::::::::::::
bits 6.0
5.4 * * *
4.8 * * *** **
4.2 ** ***** **** ** * *
Relative 3.6 ** ************* **** ** *
Entropy 3.0 **************************
(106.3 bits) 2.4 **************************
1.8 **************************
1.2 **************************
0.6 **************************
0.0 --------------------------
Multilevel RCFGDDVAFGQFMDMGASGQFNIDAA
consensus IG V S SV E
sequence
--------------------------------------------------------------------------------
--------------------------------------------------------------------------------
	Motif RCGGDDVAFGQFMDMGASGQFNIDEA MEME-11 sites sorted by position p-value
--------------------------------------------------------------------------------
Sequence name Start P-value Site
------------- ----- --------- --------------------------
Bra001586.1 248 2.45e-33 PPPPSLPRQP RCFGDDVAFGQFMDVGASGQFSIDAA FLPNLPSLPP
Bra021592.1 245 3.37e-32 PPLSLPRQPR RIGGDDVAFGQFMDMGSSGQFNVDEA ATFLPYLPPT
--------------------------------------------------------------------------------
--------------------------------------------------------------------------------
	Motif RCGGDDVAFGQFMDMGASGQFNIDEA MEME-11 block diagrams
--------------------------------------------------------------------------------
SEQUENCE NAME POSITION P-VALUE MOTIF DIAGRAM
------------- ---------------- -------------
Bra001586.1 2.4e-33 247_[11]_36
Bra021592.1 3.4e-32 244_[11]_33
--------------------------------------------------------------------------------
--------------------------------------------------------------------------------
	Motif RCGGDDVAFGQFMDMGASGQFNIDEA MEME-11 in BLOCKS format
--------------------------------------------------------------------------------
BL MOTIF RCGGDDVAFGQFMDMGASGQFNIDEA width=26 seqs=2
Bra001586.1 ( 248) RCFGDDVAFGQFMDVGASGQFSIDAA 1
Bra021592.1 ( 245) RIGGDDVAFGQFMDMGSSGQFNVDEA 1
//
--------------------------------------------------------------------------------
--------------------------------------------------------------------------------
	Motif RCGGDDVAFGQFMDMGASGQFNIDEA MEME-11 position-specific scoring matrix
--------------------------------------------------------------------------------
log-odds matrix: alength= 20 w= 26 n= 3025 bayes= 10.5618 E= 4.4e-007
-259 -228 -370 -354 -421 -362 -214 -264 -84 -348 -330 -301 -353 -133 424 -365 -345 -369 -326 -398
-122 528 -368 -353 -186 -359 -350 260 -331 -105 -110 -338 -390 -256 -289 -317 -219 51 -338 -295
-54 -140 -193 -227 294 241 -189 -61 -223 -143 -146 -192 -281 -159 -201 -208 -218 -118 -97 -24
-116 -258 -219 -288 -402 364 -326 -298 -285 -423 -339 -218 -371 -260 -255 -255 -325 -310 -386 -396
-242 -312 405 -66 -392 -321 -273 -278 -330 -396 -352 -88 -429 -228 -318 -326 -350 -318 -422 -380
-242 -312 405 -66 -392 -321 -273 -278 -330 -396 -352 -88 -429 -228 -318 -326 -350 -318 -422 -380
-38 -103 -313 -285 -208 -326 -305 181 -295 -107 -113 -328 -322 -233 -252 -305 -154 376 -360 -328
371 -22 -251 -217 -249 -115 -291 -96 -238 -213 -163 -255 -281 -167 -217 -83 -149 -42 -325 -311
-252 -183 -394 -394 427 -414 -334 -95 -403 -119 -164 -398 -394 -332 -379 -349 -374 -188 -187 -45
-116 -258 -219 -288 -402 364 -326 -298 -285 -423 -339 -218 -371 -260 -255 -255 -325 -310 -386 -396
-168 -243 -253 -79 -353 -343 -47 -211 -187 -234 -146 -214 -301 478 -131 -283 -264 -262 -322 -356
-252 -183 -394 -394 427 -414 -334 -95 -403 -119 -164 -398 -394 -332 -379 -349 -374 -188 -187 -45
-334 -294 -472 -467 -325 -474 -459 -109 -434 -157 516 -469 -489 -360 -438 -464 -396 -226 -352 -345
-242 -312 405 -66 -392 -321 -273 -278 -330 -396 -352 -88 -429 -228 -318 -326 -350 -318 -422 -380
-63 -105 -312 -279 -116 -310 -276 224 -264 9 358 -292 -323 -169 -240 -274 -157 253 -252 -226
-116 -258 -219 -288 -402 364 -326 -298 -285 -423 -339 -218 -371 -260 -255 -255 -325 -310 -386 -396
301 -29 -189 -178 -235 -100 -235 -105 -182 -219 -160 -167 -211 -106 -170 140 -35 -65 -310 -270
-27 -104 -201 -231 -277 -196 -256 -175 -207 -285 -222 -130 -257 -153 -190 276 66 -211 -347 -292
-116 -258 -219 -288 -402 364 -326 -298 -285 -423 -339 -218 -371 -260 -255 -255 -325 -310 -386 -396
-168 -243 -253 -79 -353 -343 -47 -211 -187 -234 -146 -214 -301 478 -131 -283 -264 -262 -322 -356
-252 -183 -394 -394 427 -414 -334 -95 -403 -119 -164 -398 -394 -332 -379 -349 -374 -188 -187 -45
-84 -170 -41 -143 -278 -154 -101 -158 -139 -285 -224 305 -257 -64 -148 121 -29 -211 -319 -265
-118 -147 -351 -337 -192 -377 -361 403 -323 -29 -52 -341 -384 -261 -304 -337 -197 270 -355 -303
-242 -312 405 -66 -392 -321 -273 -278 -330 -396 -352 -88 -429 -228 -318 -326 -350 -318 -422 -380
193 -156 -1 288 -271 -160 -180 -125 -89 -231 -180 -143 -205 26 -120 -152 -158 -109 -328 -262
371 -22 -251 -217 -249 -115 -291 -96 -238 -213 -163 -255 -281 -167 -217 -83 -149 -42 -325 -311
--------------------------------------------------------------------------------
--------------------------------------------------------------------------------
	Motif RCGGDDVAFGQFMDMGASGQFNIDEA MEME-11 position-specific probability matrix
--------------------------------------------------------------------------------
letter-probability matrix: alength= 20 w= 26 nsites= 2 E= 4.4e-007
0.000000 0.000000 0.000000 0.000000 0.000000 0.000000 0.000000 0.000000 0.000000 0.000000 0.000000 0.000000 0.000000 0.000000 1.000000 0.000000 0.000000 0.000000 0.000000 0.000000
0.000000 0.500000 0.000000 0.000000 0.000000 0.000000 0.000000 0.500000 0.000000 0.000000 0.000000 0.000000 0.000000 0.000000 0.000000 0.000000 0.000000 0.000000 0.000000 0.000000
0.000000 0.000000 0.000000 0.000000 0.500000 0.500000 0.000000 0.000000 0.000000 0.000000 0.000000 0.000000 0.000000 0.000000 0.000000 0.000000 0.000000 0.000000 0.000000 0.000000
0.000000 0.000000 0.000000 0.000000 0.000000 1.000000 0.000000 0.000000 0.000000 0.000000 0.000000 0.000000 0.000000 0.000000 0.000000 0.000000 0.000000 0.000000 0.000000 0.000000
0.000000 0.000000 1.000000 0.000000 0.000000 0.000000 0.000000 0.000000 0.000000 0.000000 0.000000 0.000000 0.000000 0.000000 0.000000 0.000000 0.000000 0.000000 0.000000 0.000000
0.000000 0.000000 1.000000 0.000000 0.000000 0.000000 0.000000 0.000000 0.000000 0.000000 0.000000 0.000000 0.000000 0.000000 0.000000 0.000000 0.000000 0.000000 0.000000 0.000000
0.000000 0.000000 0.000000 0.000000 0.000000 0.000000 0.000000 0.000000 0.000000 0.000000 0.000000 0.000000 0.000000 0.000000 0.000000 0.000000 0.000000 1.000000 0.000000 0.000000
1.000000 0.000000 0.000000 0.000000 0.000000 0.000000 0.000000 0.000000 0.000000 0.000000 0.000000 0.000000 0.000000 0.000000 0.000000 0.000000 0.000000 0.000000 0.000000 0.000000
0.000000 0.000000 0.000000 0.000000 1.000000 0.000000 0.000000 0.000000 0.000000 0.000000 0.000000 0.000000 0.000000 0.000000 0.000000 0.000000 0.000000 0.000000 0.000000 0.000000
0.000000 0.000000 0.000000 0.000000 0.000000 1.000000 0.000000 0.000000 0.000000 0.000000 0.000000 0.000000 0.000000 0.000000 0.000000 0.000000 0.000000 0.000000 0.000000 0.000000
0.000000 0.000000 0.000000 0.000000 0.000000 0.000000 0.000000 0.000000 0.000000 0.000000 0.000000 0.000000 0.000000 1.000000 0.000000 0.000000 0.000000 0.000000 0.000000 0.000000
0.000000 0.000000 0.000000 0.000000 1.000000 0.000000 0.000000 0.000000 0.000000 0.000000 0.000000 0.000000 0.000000 0.000000 0.000000 0.000000 0.000000 0.000000 0.000000 0.000000
0.000000 0.000000 0.000000 0.000000 0.000000 0.000000 0.000000 0.000000 0.000000 0.000000 1.000000 0.000000 0.000000 0.000000 0.000000 0.000000 0.000000 0.000000 0.000000 0.000000
0.000000 0.000000 1.000000 0.000000 0.000000 0.000000 0.000000 0.000000 0.000000 0.000000 0.000000 0.000000 0.000000 0.000000 0.000000 0.000000 0.000000 0.000000 0.000000 0.000000
0.000000 0.000000 0.000000 0.000000 0.000000 0.000000 0.000000 0.000000 0.000000 0.000000 0.500000 0.000000 0.000000 0.000000 0.000000 0.000000 0.000000 0.500000 0.000000 0.000000
0.000000 0.000000 0.000000 0.000000 0.000000 1.000000 0.000000 0.000000 0.000000 0.000000 0.000000 0.000000 0.000000 0.000000 0.000000 0.000000 0.000000 0.000000 0.000000 0.000000
0.500000 0.000000 0.000000 0.000000 0.000000 0.000000 0.000000 0.000000 0.000000 0.000000 0.000000 0.000000 0.000000 0.000000 0.000000 0.500000 0.000000 0.000000 0.000000 0.000000
0.000000 0.000000 0.000000 0.000000 0.000000 0.000000 0.000000 0.000000 0.000000 0.000000 0.000000 0.000000 0.000000 0.000000 0.000000 1.000000 0.000000 0.000000 0.000000 0.000000
0.000000 0.000000 0.000000 0.000000 0.000000 1.000000 0.000000 0.000000 0.000000 0.000000 0.000000 0.000000 0.000000 0.000000 0.000000 0.000000 0.000000 0.000000 0.000000 0.000000
0.000000 0.000000 0.000000 0.000000 0.000000 0.000000 0.000000 0.000000 0.000000 0.000000 0.000000 0.000000 0.000000 1.000000 0.000000 0.000000 0.000000 0.000000 0.000000 0.000000
0.000000 0.000000 0.000000 0.000000 1.000000 0.000000 0.000000 0.000000 0.000000 0.000000 0.000000 0.000000 0.000000 0.000000 0.000000 0.000000 0.000000 0.000000 0.000000 0.000000
0.000000 0.000000 0.000000 0.000000 0.000000 0.000000 0.000000 0.000000 0.000000 0.000000 0.000000 0.500000 0.000000 0.000000 0.000000 0.500000 0.000000 0.000000 0.000000 0.000000
0.000000 0.000000 0.000000 0.000000 0.000000 0.000000 0.000000 0.500000 0.000000 0.000000 0.000000 0.000000 0.000000 0.000000 0.000000 0.000000 0.000000 0.500000 0.000000 0.000000
0.000000 0.000000 1.000000 0.000000 0.000000 0.000000 0.000000 0.000000 0.000000 0.000000 0.000000 0.000000 0.000000 0.000000 0.000000 0.000000 0.000000 0.000000 0.000000 0.000000
0.500000 0.000000 0.000000 0.500000 0.000000 0.000000 0.000000 0.000000 0.000000 0.000000 0.000000 0.000000 0.000000 0.000000 0.000000 0.000000 0.000000 0.000000 0.000000 0.000000
1.000000 0.000000 0.000000 0.000000 0.000000 0.000000 0.000000 0.000000 0.000000 0.000000 0.000000 0.000000 0.000000 0.000000 0.000000 0.000000 0.000000 0.000000 0.000000 0.000000
--------------------------------------------------------------------------------
--------------------------------------------------------------------------------
	Motif RCGGDDVAFGQFMDMGASGQFNIDEA MEME-11 regular expression
--------------------------------------------------------------------------------
R[CI][FG]GDDVAFGQFMD[MV]G[AS]SGQF[NS][IV]D[AE]A
--------------------------------------------------------------------------------
Time 4.64 secs.
********************************************************************************
********************************************************************************
MOTIF VDSFNHLLPPVPPGFDPFPRFVSRNV MEME-12	width = 26 sites = 2 llr = 146 E-value = 5.2e-006
********************************************************************************
--------------------------------------------------------------------------------
	Motif VDSFNHLLPPVPPGFDPFPRFVSRNV MEME-12 Description
--------------------------------------------------------------------------------
Simplified A ::::::::::5:::::::::::::::
pos.-specific C ::::::::::::::::::::::::::
probability D :a:::::::::::::a::::::::::
matrix E ::::::::::::::::::::::::::
F :::a::::::::::a::a::a:::::
G :::::::::::::a::::::::::::
H :::::a::::::::::5:::::::::
I ::::::::::::::::::::::::::
K ::::::::::::::::::::::::::
L ::::::aa::::::::::::::::::
M ::::::::::::::::::::::::::
N ::::a:::::::::::::::::::a:
P ::::::::aa:aa:::5:5:::::::
Q ::::::::::::::::::::::::::
R :::::::::::::::::::a:::a::
S ::a:::::::::::::::5:::a:::
T ::::::::::::::::::::::::::
V a:::::::::5::::::::::a:::a
W ::::::::::::::::::::::::::
Y ::::::::::::::::::::::::::
bits 6.0
5.4
4.8 * * * * *
4.2 ** *** ** ** ** * *** ***
Relative 3.6 ********** ******* *******
Entropy 3.0 ****************** *******
(105.2 bits) 2.4 **************************
1.8 **************************
1.2 **************************
0.6 **************************
0.0 --------------------------
Multilevel VDSFNHLLPPAPPGFDHFPRFVSRNV
consensus V P S
sequence
--------------------------------------------------------------------------------
--------------------------------------------------------------------------------
	Motif VDSFNHLLPPVPPGFDPFPRFVSRNV MEME-12 sites sorted by position p-value
--------------------------------------------------------------------------------
Sequence name Start P-value Site
------------- ----- --------- --------------------------
Bra022685.1 272 4.35e-33 TTTALGLDVD VDSFNHLLPPVPPGFDPFPRFVSRNV SSLSNFRSFQ
Bra003023.1 262 3.58e-32 TEHVSCLDVN VDSFNHLLPPAPPGFDHFSRFVSRNV STLSNIRSFQ
--------------------------------------------------------------------------------
--------------------------------------------------------------------------------
	Motif VDSFNHLLPPVPPGFDPFPRFVSRNV MEME-12 block diagrams
--------------------------------------------------------------------------------
SEQUENCE NAME POSITION P-VALUE MOTIF DIAGRAM
------------- ---------------- -------------
Bra022685.1 4.3e-33 271_[12]_70
Bra003023.1 3.6e-32 261_[12]_70
--------------------------------------------------------------------------------
--------------------------------------------------------------------------------
	Motif VDSFNHLLPPVPPGFDPFPRFVSRNV MEME-12 in BLOCKS format
--------------------------------------------------------------------------------
BL MOTIF VDSFNHLLPPVPPGFDPFPRFVSRNV width=26 seqs=2
Bra022685.1 ( 272) VDSFNHLLPPVPPGFDPFPRFVSRNV 1
Bra003023.1 ( 262) VDSFNHLLPPAPPGFDHFSRFVSRNV 1
//
--------------------------------------------------------------------------------
--------------------------------------------------------------------------------
	Motif VDSFNHLLPPVPPGFDPFPRFVSRNV MEME-12 position-specific scoring matrix
--------------------------------------------------------------------------------
log-odds matrix: alength= 20 w= 26 n= 3025 bayes= 10.5618 E= 5.2e-006
-38 -103 -313 -285 -208 -326 -305 181 -295 -107 -113 -328 -322 -233 -252 -305 -154 376 -360 -328
-242 -312 405 -66 -392 -321 -273 -278 -330 -396 -352 -88 -429 -228 -318 -326 -350 -318 -422 -380
-27 -104 -201 -231 -277 -196 -256 -175 -207 -285 -222 -130 -257 -153 -190 276 66 -211 -347 -292
-252 -183 -394 -394 427 -414 -334 -95 -403 -119 -164 -398 -394 -332 -379 -349 -374 -188 -187 -45
-249 -256 -133 -288 -337 -276 -116 -196 -250 -359 -300 390 -359 -158 -257 -192 -234 -290 -352 -337
[truncated: 843 more rows]
