# Supplementary material for: Cloning and functional analysis of the BrCUC2 gene in Brassica rapa L
Source: Front Plant Sci. 2023 Oct 30;14:1274567. doi: 10.3389/fpls.2023.1274567 (PMC10642757; doi:10.3389/fpls.2023.1274567)
Supplement: Supplementary file 6 [file DataSheet_2.fasta]

1        TTGTCAATAT GACACTAATT ATGCGGAAAT TATATTCAAT CAAACAATTA AATCGGGGCA
61       CTGAGTTAAG ATCATTTGTA ATGGTACACA AAAATGTTCT CTATATTTTA CTCTAAAATA
121      GAGTAATTTT ACTATAGAAT TCGATTTGTT CCAGTGATTC ACTCTATAAT AGAGTTACTT
181      TATAATAGAA CTACTTTATA ATAGAGGGAA ATATAGAGTA ATATTATTCT TTTACTATAT
241      ATTTAGAGTA AAAAAACAGC ATTACTCTAT ATTTCACTTA TTATAGAATG AATCATTGGA
301      GAAAATCTAA CTCTATAATA TAATTATTTT ATTTTAAAGT AAAATATAAA AATAATTTTT
361      ATGTGCTATT GGAGATGCTC TAACATACAT CGCATCTGAA AGTGGATCCC AAGCATCACG
421      TCATTTTTAT GTGCCTTCTG TATATGTTGA ATCGTTAAAG TGTGGAAAAA AAAATTTATA
481      TCGTTCAAAT TCTCTAGAAA AAGTTGGTCA ATACTTGGGT TAATACACCA TTTTCACCAT
541      CTAGAAGTAG TCTTTTTCAA ATATTATCAT TATATTGTAA AATACTCAAT GGAGTGTTTC
601      ACCACTAGGT AGAATATTTC CAATGTAAAA CTATTTATTT TTCTCTAAAA TAGAACAACA
661      TAAAAGCAAA AGAGTATCTC TTATCCTACT CTATGTTGTG TCAAGATTCT TTTTCCTTGA
721      AGATCCAAAC TTATGTCGTT TTACGAGGTT TTGCACATAA AAACTATTAA TTATATGACA
781      AGCAAATGAA ATTGTGATGT ATCTTATCAC TGCCCTAAAC ACGTGTATAA AATTTATATA
841      AGCTTGAAAA AGTATAACCA AACTAAATAT CAATATTATA TAAATAATGA TTAAACAAAC
901      CTAAAAACCC GCCTGCAGCA ATATATTCTA GTGGCCCTAT ATTCTATTTG GTATGTTTGG
961      TTCAATTATT GTTAAATCTT GCAATGACAT TCATAAAACT CAAAAATAAC TATATGTGTT
1021     TTTCTCTCTG ATCTTACAAA TTTGAAGCCA ATACATATTA GAACCCCATC ACATGACAAA
1081     AGAAAATGGG AAATGAAAAC AAAGTCTAGA TAAAAGAAAA GAAAAAGACA GAGGGGTGAA
1141     AGGTGGAGAA GGTGGTGGCG TGTAGTAACG AAATCTCTGT CAATTTTTTG ATAATTTTAA
1201     TCATGTACTA TGCTGACACT CCAAGATTTG AAACAGCCTT ATCTATATAA TATCCAAATT
1261     TTAATTAAAA TAAAAGGAAA ACTCTTCATT GTCCGAATTA CTAGTGTATG CGTCTAATAA
1321     TCCCTTACTA CAAGTCCACA GTATATTGTT TCGATTAGTC GTTGTATCCA CAATTAATAA
1381     TATGGTTCCC AAACGCAATA ATAATATATA GAAAAAAACA AGATCCTAGA CAAAATAAAA
1441     GACTCATAAA TAAAAAGATA CAATCTGCAT CATCTCTTAT ATTTTCATCA CTGACAGGGA
1501     ATACCACTGC ACTTTTTCTC ATGCACGCAC GCATACTCGG ATAATAAAAA CCACGGACGC
1561     TTCATGATTA ATTTGGGTTT TTAATTCGTT TAATTAAAAA ACCTCGACTC TGTAAAACAA
1621     ACTATAGATA AACTAAAAAG TGATGTAATA ATCTACTTTT GGCTTTGCTC TCTTTACTAC
1681     AAGACAAGGT AGAGAAAACC CCCAGATTCC TATGAGAGAA TAGACGTACC TGTCTTTTTA
1741     TTACAATTAT TATGGTCTCT ACGATCTTTT TTTGTTAATT TAACTACAAA AAAACTCCAT
1801     ATATTTCGCC GTTTTTGTTC TATCAAATCC CAATGTATAA ATATATACTA ATAAACAAAA
1861     TAAAATATCG TCGACATTAT AACCACATCC TCACTCAAGA ACCATCTATA TCCGTATCCG
1921     TGTATCCTCC CCTTCAAAAC AGTTTGTGTC TCCTTAGGGT TTAATATTTC TCTCCCAAAA
1981     AGTTTTAACA TCAGTTCTTC 
