# Supplementary material for: Cloning and functional analysis of the BrCUC2 gene in Brassica rapa L
Source: Front Plant Sci. 2023 Oct 30;14:1274567. doi: 10.3389/fpls.2023.1274567 (PMC10642757; doi:10.3389/fpls.2023.1274567)
Supplement: Supplementary file 7 [file DataSheet_1.fasta]

>Bra022685.1 cds:protein_coding
ATGGACATTCCGTACTACCACTATGACCACGGAGGAGACAGCCAATATCTTCCTCCGGGT
TTCAGGTTTCATCCGACAGATGAAGAGCTCATCACTCATTACCTCCTCCGTAAGGTCATC
GAGGGCTGTTTCTCAAGCCGTGCCATCGCAGAGGTTGATCTTAACAAGAGCGAGCCTTGG
CAACTTCCCGGGAAAGCTAAGATGGGAGAGAAAGAATGGTATTTTTTTAGCCTCCGTGAC
CGGAAATATCCGACGGGACTGAGAACGAATAGAGCAACGGAGGCTGGTTACTGGAAAGCT
ACCGGAAAAGATAGAGAGATTTATAGTTCAAAGACTTGTGCACTTGTTGGGATGAAGAAG
ACTCTTGTCTTCTACAAAGGACGAGCTCCTAAAGGAGAGAAGAGCAGTTGGGTTATGCAT
GAATATCGTCTTGAAGGCAAATTCTCTTACCATTTCATCTCCAGAAGCTCCAAGGACGAA
TGGGTGATCTCTAGGGTTTTCAAGAAACCCGGGTTAGCTAATACCGGAGGCTCAGCAGAA
GCAAGTATTAGCGTTAGCAATGGTACTGGTACATCTAAAAAGACAAAAATACCCTCGAAC
ATCTCCACAAACTACCGTGAACAACCAAGCTCTCCTTCCTCCGTCTCACTTCCTCCTCTC
CTTGACCCCACCACAACCCTCGGCTACACCGACAGCAGCTGGTCCTACGACAGCCGTAGC
ACCAACACACCCGTCATAACCACCGCAATAACCGAGCACGTGTCCTGTTTCTCCACTGCC
ACTACTACAACTGCCTTGGGCTTAGATGTTGACGTCGACTCATTCAACCATCTTCTACCG
CCTGTGCCGCCGGGGTTTGACCCTTTTCCTCGCTTTGTCTCGAGAAACGTCTCGTCTCTA
TCTAACTTTAGGTCGTTCCAAGAGAACTTCAATCACTTTCCTTACTATGGGTCGTCTTCT
GCATCCACCATGACCACACCCGTTAACCTGCCTTCTTCCCACGGTGGCACCGGGATGAAC
TACTGGCTACAGACGACGGCGGAAGAGAACGAGACAAAGGCCGGTCTGCTTAACGGTGGA
CTTGATTGCGTATGGAATTACTAG
>Bra022685.1 peptide: Bra022685.1-P pep:protein_coding
MDIPYYHYDHGGDSQYLPPGFRFHPTDEELITHYLLRKVIEGCFSSRAIAEVDLNKSEPW
QLPGKAKMGEKEWYFFSLRDRKYPTGLRTNRATEAGYWKATGKDREIYSSKTCALVGMKK
TLVFYKGRAPKGEKSSWVMHEYRLEGKFSYHFISRSSKDEWVISRVFKKPGLANTGGSAE
ASISVSNGTGTSKKTKIPSNISTNYREQPSSPSSVSLPPLLDPTTTLGYTDSSWSYDSRS
TNTPVITTAITEHVSCFSTATTTTALGLDVDVDSFNHLLPPVPPGFDPFPRFVSRNVSSL
SNFRSFQENFNHFPYYGSSSASTMTTPVNLPSSHGGTGMNYWLQTTAEENETKAGLLNGG
LDCVWNY
