# Supplementary material for: Cloning and functional analysis of the BrCUC2 gene in Brassica rapa L
Source: Front Plant Sci. 2023 Oct 30;14:1274567. doi: 10.3389/fpls.2023.1274567 (PMC10642757; doi:10.3389/fpls.2023.1274567)
Supplement: Supplementary file 8 [file DataSheet_4.xlsx]

## Sheet: Sheet1
Gene ID	NCBI accession number	protein ID
Bra022685 BrCUC2	LOC103852001	XP_009127127.1
Bra001705 CUC3 NAC368	LOC103859750	XP_009135577.1
Bra015750	LOC103832101	XP_009106303.1
Bra021592 CUC1 anac054	LOC103841667	XP_009116467.1
Bra007855	LOC103842258	XP_033136697.1
Bra003023 CUC2 ANAC098	LOC103844860	XP_033138219.1
Bra008259 CUC3	LOC103853026	XP_009128177.1
Bra001586 CUC1	LOC103859613	XP_009135429.1
Bra024194	LOC103861841	XP_009137795.1
Bra032095	LOC103864551	XP_009140553.1
Arabidopsis lyrata subsp. lyrata	LOC9300371	XP_002866009.1
Asparagus officinalis	LOC109832590	XP_020255548.1
Brassica napus	LOC106390278	XP_013686162.1
Brassica oleracea var. oleracea	LOC106325812	XP_013619317.1
Camelina sativa	LOC104761423	XP_010482805.1
Glycine max	LOC100788671	XP_025984754.1
Medicago truncatula	LOC25487304	XP_013464650.1
Nicotiana attenuata	LOC109228895	XP_019249689.1
Raphanus sativus	LOC108841077	XP_018469361.1
Ricinus communis	LOC8269374	XP_002531329.2
Sesamum indicum	LOC105165815	XP_011083280.1
